# Supplementary material for: Influenza H3N2 infection of the collaborative cross founder strains reveals highly divergent host responses and identifies a unique phenotype in CAST/EiJ mice
Source: BMC Genomics. 2016 Feb 27;17:143. doi: 10.1186/s12864-016-2483-y (PMC4769537; doi:10.1186/s12864-016-2483-y)
Supplement: Additional file 3: Table S3 — Results from Tukey post-hoc HSD test for the interaction of strain:day of the ANOVA analysis from Table S2. (XLSX 83 kb) [file 12864_2016_2483_MOESM3_ESM.xlsx]

## Sheet: TableS1_HSD_strain_by_day_14011
Table S3: Results from a Tukey post-hoc HSD test for the interaction of strain:day of the ANOVA analysis presented in Table S2.
	diff	lwr	upr	p adj	day_1	day_2	strain_1	strain_2
129S1/SvImJ:d2-PWK/PhJ:d1	5.94005	0.265604	11.6145	0.0247146	d2	d1	129S1/SvImJ	PWK/PhJ
129S1/SvImJ:d3-NOD/ShiLtJ:d2	-5.70564	-11.2156	-0.195705	0.029448	d3	d2	129S1/SvImJ	NOD/ShiLtJ
129S1/SvImJ:d4-NOD/ShiLtJ:d2	-6.44214	-11.9521	-0.932205	0.0030412	d4	d2	129S1/SvImJ	NOD/ShiLtJ
129S1/SvImJ:d4-NZO/HlLtJ:d2	-6.08074	-11.9646	-0.196836	0.0303966	d4	d2	129S1/SvImJ	NZO/HlLtJ
129S1/SvImJ:d5-129S1/SvImJ:d2	-6.2185	-12.0265	-0.410524	0.0168805	d5	d2	129S1/SvImJ	129S1/SvImJ
129S1/SvImJ:d5-A/J:d4	7.2259	1.41792	13.0339	0.000719392	d5	d4	129S1/SvImJ	A/J
129S1/SvImJ:d5-C57BL/6J:d2	-5.96585	-11.7043	-0.22743	0.0276366	d5	d2	129S1/SvImJ	C57BL/6J
129S1/SvImJ:d5-NOD/ShiLtJ:d1	-6.76534	-12.2753	-1.25541	0.000993404	d5	d1	129S1/SvImJ	NOD/ShiLtJ
129S1/SvImJ:d5-NOD/ShiLtJ:d2	-8.26414	-13.7741	-2.75421	2.45802e-06	d5	d2	129S1/SvImJ	NOD/ShiLtJ
129S1/SvImJ:d5-NOD/ShiLtJ:d3	-6.16094	-11.6709	-0.651005	0.00759484	d5	d3	129S1/SvImJ	NOD/ShiLtJ
129S1/SvImJ:d5-NZO/HlLtJ:d2	-7.90274	-13.7866	-2.01884	9.1124e-05	d5	d2	129S1/SvImJ	NZO/HlLtJ
129S1/SvImJ:d6-129S1/SvImJ:d1	-9.30054	-15.1085	-3.49256	1.93085e-07	d6	d1	129S1/SvImJ	129S1/SvImJ
129S1/SvImJ:d6-129S1/SvImJ:d2	-11.2335	-17.0415	-5.42556	1.65873e-11	d6	d2	129S1/SvImJ	129S1/SvImJ
129S1/SvImJ:d6-129S1/SvImJ:d3	-7.57354	-13.3815	-1.76556	0.000210594	d6	d3	129S1/SvImJ	129S1/SvImJ
129S1/SvImJ:d6-129S1/SvImJ:d4	-6.83704	-12.645	-1.02906	0.00262178	d6	d4	129S1/SvImJ	129S1/SvImJ
129S1/SvImJ:d6-A/J:d1	-9.51614	-15.3241	-3.70817	7.32728e-08	d6	d1	129S1/SvImJ	A/J
129S1/SvImJ:d6-A/J:d2	-10.1516	-15.9596	-4.34367	3.75185e-09	d6	d2	129S1/SvImJ	A/J
129S1/SvImJ:d6-A/J:d5	8.25386	2.44588	14.0618	1.58625e-05	d6	d5	129S1/SvImJ	A/J
129S1/SvImJ:d6-C57BL/6J:d1	-9.81755	-15.556	-4.07914	1.04568e-08	d6	d1	129S1/SvImJ	C57BL/6J
129S1/SvImJ:d6-C57BL/6J:d2	-10.9809	-16.7193	-5.24247	3.05406e-11	d6	d2	129S1/SvImJ	C57BL/6J
129S1/SvImJ:d6-C57BL/6J:d3	-8.35613	-14.0945	-2.61771	7.0012e-06	d6	d3	129S1/SvImJ	C57BL/6J
129S1/SvImJ:d6-CAST/EiJ:d1	-10.9474	-17.0062	-4.88863	7.04565e-10	d6	d1	129S1/SvImJ	CAST/EiJ
129S1/SvImJ:d6-CAST/EiJ:d2	-8.46566	-14.5245	-2.40687	2.73759e-05	d6	d2	129S1/SvImJ	CAST/EiJ
129S1/SvImJ:d6-NOD/ShiLtJ:d1	-11.7804	-17.2903	-6.27045	3.8225e-13	d6	d1	129S1/SvImJ	NOD/ShiLtJ
129S1/SvImJ:d6-NOD/ShiLtJ:d2	-13.2792	-18.7891	-7.76925	3.97904e-13	d6	d2	129S1/SvImJ	NOD/ShiLtJ
129S1/SvImJ:d6-NOD/ShiLtJ:d3	-11.176	-16.6859	-5.66605	1.36668e-12	d6	d3	129S1/SvImJ	NOD/ShiLtJ
129S1/SvImJ:d6-NOD/ShiLtJ:d4	-8.67838	-14.1883	-3.16845	3.7888e-07	d6	d4	129S1/SvImJ	NOD/ShiLtJ
129S1/SvImJ:d6-NOD/ShiLtJ:d5	-6.66118	-12.1711	-1.15125	0.00143544	d6	d5	129S1/SvImJ	NOD/ShiLtJ
129S1/SvImJ:d6-NZO/HlLtJ:d1	-10.2525	-16.1364	-4.36861	4.36325e-09	d6	d1	129S1/SvImJ	NZO/HlLtJ
129S1/SvImJ:d6-NZO/HlLtJ:d2	-12.9178	-18.8017	-7.03388	3.7792e-13	d6	d2	129S1/SvImJ	NZO/HlLtJ
129S1/SvImJ:d6-NZO/HlLtJ:d3	-10.0883	-15.9722	-4.2044	9.44374e-09	d6	d3	129S1/SvImJ	NZO/HlLtJ
129S1/SvImJ:d6-NZO/HlLtJ:d4	-10.0067	-15.8906	-4.12282	1.38022e-08	d6	d4	129S1/SvImJ	NZO/HlLtJ
129S1/SvImJ:d6-NZO/HlLtJ:d5	-10.1341	-16.018	-4.25019	7.62289e-09	d6	d5	129S1/SvImJ	NZO/HlLtJ
129S1/SvImJ:d6-PWK/PhJ:d5	-6.60986	-12.2843	-0.935418	0.00329443	d6	d5	129S1/SvImJ	PWK/PhJ
129S1/SvImJ:d6-WSB/EiJ:d1	-10.0951	-15.7696	-4.42067	1.55977e-09	d6	d1	129S1/SvImJ	WSB/EiJ
129S1/SvImJ:d6-WSB/EiJ:d2	-8.17602	-13.8505	-2.50158	1.00348e-05	d6	d2	129S1/SvImJ	WSB/EiJ
129S1/SvImJ:d7-129S1/SvImJ:d1	-13.0655	-18.8735	-7.2575	4.31655e-13	d7	d1	129S1/SvImJ	129S1/SvImJ
129S1/SvImJ:d7-129S1/SvImJ:d2	-14.9985	-20.8065	-9.1905	4.00235e-13	d7	d2	129S1/SvImJ	129S1/SvImJ
129S1/SvImJ:d7-129S1/SvImJ:d3	-11.3385	-17.1465	-5.5305	9.77585e-12	d7	d3	129S1/SvImJ	129S1/SvImJ
129S1/SvImJ:d7-129S1/SvImJ:d4	-10.602	-16.41	-4.794	4.12276e-10	d7	d4	129S1/SvImJ	129S1/SvImJ
129S1/SvImJ:d7-129S1/SvImJ:d5	-8.77997	-14.588	-2.972	1.84116e-06	d7	d5	129S1/SvImJ	129S1/SvImJ
129S1/SvImJ:d7-A/J:d1	-13.2811	-19.0891	-7.4731	4.44422e-13	d7	d1	129S1/SvImJ	A/J
129S1/SvImJ:d7-A/J:d2	-13.9166	-19.7246	-8.1086	4.0512e-13	d7	d2	129S1/SvImJ	A/J
129S1/SvImJ:d7-A/J:d3	-9.17358	-14.9816	-3.3656	3.38398e-07	d7	d3	129S1/SvImJ	A/J
129S1/SvImJ:d7-A/J:d6	8.62269	2.65556	14.5898	9.09919e-06	d7	d6	129S1/SvImJ	A/J
129S1/SvImJ:d7-C57BL/6J:d1	-13.5825	-19.3209	-7.84407	4.01346e-13	d7	d1	129S1/SvImJ	C57BL/6J
129S1/SvImJ:d7-C57BL/6J:d2	-14.7458	-20.4842	-9.0074	4.19331e-13	d7	d2	129S1/SvImJ	C57BL/6J
129S1/SvImJ:d7-C57BL/6J:d3	-12.1211	-17.8595	-6.38264	4.39537e-13	d7	d3	129S1/SvImJ	C57BL/6J
129S1/SvImJ:d7-C57BL/6J:d4	-9.29249	-15.0309	-3.55407	1.2098e-07	d7	d4	129S1/SvImJ	C57BL/6J
129S1/SvImJ:d7-C57BL/6J:d5	-6.14058	-11.879	-0.402167	0.0170458	d7	d5	129S1/SvImJ	C57BL/6J
129S1/SvImJ:d7-CAST/EiJ:d1	-14.7124	-20.7712	-8.65357	4.07452e-13	d7	d1	129S1/SvImJ	CAST/EiJ
129S1/SvImJ:d7-CAST/EiJ:d2	-12.2306	-18.2894	-6.1718	1.67877e-12	d7	d2	129S1/SvImJ	CAST/EiJ
129S1/SvImJ:d7-CAST/EiJ:d3	-9.12354	-15.1823	-3.06475	2.12543e-06	d7	d3	129S1/SvImJ	CAST/EiJ
129S1/SvImJ:d7-CAST/EiJ:d6	6.7939	0.633607	12.9542	0.00988081	d7	d6	129S1/SvImJ	CAST/EiJ
129S1/SvImJ:d7-NOD/ShiLtJ:d1	-15.5453	-21.0552	-10.0354	0	d7	d1	129S1/SvImJ	NOD/ShiLtJ
129S1/SvImJ:d7-NOD/ShiLtJ:d2	-17.0441	-22.554	-11.5342	0	d7	d2	129S1/SvImJ	NOD/ShiLtJ
129S1/SvImJ:d7-NOD/ShiLtJ:d3	-14.9409	-20.4508	-9.43098	2.11942e-13	d7	d3	129S1/SvImJ	NOD/ShiLtJ
129S1/SvImJ:d7-NOD/ShiLtJ:d4	-12.4433	-17.9532	-6.93338	4.15779e-13	d7	d4	129S1/SvImJ	NOD/ShiLtJ
129S1/SvImJ:d7-NOD/ShiLtJ:d5	-10.4261	-15.936	-4.91618	5.77111e-11	d7	d5	129S1/SvImJ	NOD/ShiLtJ
129S1/SvImJ:d7-NZO/HlLtJ:d1	-14.0174	-19.9013	-8.13355	3.96461e-13	d7	d1	129S1/SvImJ	NZO/HlLtJ
129S1/SvImJ:d7-NZO/HlLtJ:d2	-16.6827	-22.5666	-10.7988	0	d7	d2	129S1/SvImJ	NZO/HlLtJ
129S1/SvImJ:d7-NZO/HlLtJ:d3	-13.8532	-19.7371	-7.96934	4.00013e-13	d7	d3	129S1/SvImJ	NZO/HlLtJ
129S1/SvImJ:d7-NZO/HlLtJ:d4	-13.7717	-19.6556	-7.88776	3.96461e-13	d7	d4	129S1/SvImJ	NZO/HlLtJ
129S1/SvImJ:d7-NZO/HlLtJ:d5	-13.899	-19.7829	-8.01513	3.78808e-13	d7	d5	129S1/SvImJ	NZO/HlLtJ
129S1/SvImJ:d7-NZO/HlLtJ:d6	-12.4413	-18.3252	-6.55743	4.32654e-13	d7	d6	129S1/SvImJ	NZO/HlLtJ
129S1/SvImJ:d7-PWK/PhJ:d1	-9.05843	-14.7329	-3.38399	2.19568e-07	d7	d1	129S1/SvImJ	PWK/PhJ
129S1/SvImJ:d7-PWK/PhJ:d2	-7.77707	-13.4515	-2.10262	4.98535e-05	d7	d2	129S1/SvImJ	PWK/PhJ
129S1/SvImJ:d7-PWK/PhJ:d3	-8.40479	-14.0792	-2.73035	3.86099e-06	d7	d3	129S1/SvImJ	PWK/PhJ
129S1/SvImJ:d7-PWK/PhJ:d4	-9.26116	-14.9356	-3.58672	8.66708e-08	d7	d4	129S1/SvImJ	PWK/PhJ
129S1/SvImJ:d7-PWK/PhJ:d5	-10.3748	-16.0492	-4.70035	3.78757e-10	d7	d5	129S1/SvImJ	PWK/PhJ
129S1/SvImJ:d7-PWK/PhJ:d6	-10.6643	-16.3388	-4.9899	8.45992e-11	d7	d6	129S1/SvImJ	PWK/PhJ
129S1/SvImJ:d7-WSB/EiJ:d1	-13.86	-19.5345	-8.1856	4.20441e-13	d7	d1	129S1/SvImJ	WSB/EiJ
129S1/SvImJ:d7-WSB/EiJ:d2	-11.941	-17.6154	-6.26651	4.66405e-13	d7	d2	129S1/SvImJ	WSB/EiJ
129S1/SvImJ:d7-WSB/EiJ:d3	-8.92777	-14.6022	-3.25333	3.95741e-07	d7	d3	129S1/SvImJ	WSB/EiJ
A/J:d3-129S1/SvImJ:d2	-5.8249	-11.6329	-0.0169218	0.0479371	d3	d2	A/J	129S1/SvImJ
A/J:d3-NOD/ShiLtJ:d1	-6.37173	-11.8817	-0.861803	0.0038445	d3	d1	A/J	NOD/ShiLtJ
A/J:d3-NOD/ShiLtJ:d2	-7.87053	-13.3805	-2.3606	1.33988e-05	d3	d2	A/J	NOD/ShiLtJ
A/J:d3-NZO/HlLtJ:d2	-7.50913	-13.393	-1.62523	0.000375444	d3	d2	A/J	NZO/HlLtJ
A/J:d4-129S1/SvImJ:d1	-11.5114	-17.3194	-5.70342	4.23694e-12	d4	d1	A/J	129S1/SvImJ
A/J:d4-129S1/SvImJ:d2	-13.4444	-19.2524	-7.63642	4.18443e-13	d4	d2	A/J	129S1/SvImJ
A/J:d4-129S1/SvImJ:d3	-9.7844	-15.5924	-3.97642	2.13407e-08	d4	d3	A/J	129S1/SvImJ
A/J:d4-129S1/SvImJ:d4	-9.0479	-14.8559	-3.23992	5.85595e-07	d4	d4	A/J	129S1/SvImJ
A/J:d4-A/J:d1	-11.727	-17.535	-5.91902	1.66078e-12	d4	d1	A/J	A/J
A/J:d4-A/J:d2	-12.3625	-18.1705	-6.55452	3.93463e-13	d4	d2	A/J	A/J
A/J:d4-A/J:d3	-7.6195	-13.4275	-1.81152	0.000178156	d4	d3	A/J	A/J
A/J:d4-C57BL/6J:d1	-12.0284	-17.7668	-6.28999	4.99489e-13	d4	d1	A/J	C57BL/6J
A/J:d4-C57BL/6J:d2	-13.1917	-18.9302	-7.45333	4.14224e-13	d4	d2	A/J	C57BL/6J
A/J:d4-C57BL/6J:d3	-10.567	-16.3054	-4.82857	2.58508e-10	d4	d3	A/J	C57BL/6J
A/J:d4-CAST/EiJ:d1	-13.1583	-19.2171	-7.09949	3.40616e-13	d4	d1	A/J	CAST/EiJ
A/J:d4-CAST/EiJ:d2	-10.6765	-16.7353	-4.61773	2.51436e-09	d4	d2	A/J	CAST/EiJ
A/J:d4-CAST/EiJ:d3	-7.56946	-13.6283	-1.51067	0.000648261	d4	d3	A/J	CAST/EiJ
A/J:d4-NOD/ShiLtJ:d1	-13.9912	-19.5012	-8.4813	4.08784e-13	d4	d1	A/J	NOD/ShiLtJ
A/J:d4-NOD/ShiLtJ:d2	-15.49	-21	-9.9801	0	d4	d2	A/J	NOD/ShiLtJ
A/J:d4-NOD/ShiLtJ:d3	-13.3868	-18.8968	-7.8769	4.02234e-13	d4	d3	A/J	NOD/ShiLtJ
A/J:d4-NZO/HlLtJ:d1	-12.4634	-18.3473	-6.57947	4.23328e-13	d4	d1	A/J	NZO/HlLtJ
A/J:d4-NZO/HlLtJ:d2	-15.1286	-21.0125	-9.24473	4.1267e-13	d4	d2	A/J	NZO/HlLtJ
A/J:d4-NZO/HlLtJ:d3	-12.2992	-18.1831	-6.41526	5.30798e-13	d4	d3	A/J	NZO/HlLtJ
A/J:d4-PWK/PhJ:d1	-7.50435	-13.1788	-1.82991	0.000142207	d4	d1	A/J	PWK/PhJ
A/J:d4-PWK/PhJ:d2	-6.22299	-11.8974	-0.548547	0.0109729	d4	d2	A/J	PWK/PhJ
A/J:d4-PWK/PhJ:d3	-6.85072	-12.5252	-1.17627	0.00148172	d4	d3	A/J	PWK/PhJ
A/J:d4-WSB/EiJ:d1	-12.306	-17.9804	-6.63153	3.46279e-13	d4	d1	A/J	WSB/EiJ
A/J:d4-WSB/EiJ:d2	-10.3869	-16.0613	-4.71244	3.56028e-10	d4	d2	A/J	WSB/EiJ
A/J:d4-WSB/EiJ:d3	-7.3737	-13.0481	-1.69925	0.000231652	d4	d3	A/J	WSB/EiJ
A/J:d5-129S1/SvImJ:d1	-17.5544	-23.3624	-11.7464	0	d5	d1	A/J	129S1/SvImJ
A/J:d5-129S1/SvImJ:d2	-19.4874	-25.2954	-13.6794	0	d5	d2	A/J	129S1/SvImJ
A/J:d5-129S1/SvImJ:d3	-15.8274	-21.6354	-10.0194	1.77747e-13	d5	d3	A/J	129S1/SvImJ
A/J:d5-129S1/SvImJ:d4	-15.0909	-20.8989	-9.28292	3.99902e-13	d5	d4	A/J	129S1/SvImJ
A/J:d5-129S1/SvImJ:d5	-13.2689	-19.0769	-7.46092	4.47309e-13	d5	d5	A/J	129S1/SvImJ
A/J:d5-A/J:d1	-17.77	-23.578	-11.962	0	d5	d1	A/J	A/J
A/J:d5-A/J:d2	-18.4055	-24.2135	-12.5975	0	d5	d2	A/J	A/J
A/J:d5-A/J:d3	-13.6625	-19.4705	-7.85452	4.03344e-13	d5	d3	A/J	A/J
A/J:d5-A/J:d4	-6.043	-11.851	-0.235024	0.0272823	d5	d4	A/J	A/J
A/J:d5-C57BL/6J:d1	-18.0714	-23.8098	-12.333	0	d5	d1	A/J	C57BL/6J
A/J:d5-C57BL/6J:d2	-19.2347	-24.9732	-13.4963	0	d5	d2	A/J	C57BL/6J
A/J:d5-C57BL/6J:d3	-16.61	-22.3484	-10.8716	0	d5	d3	A/J	C57BL/6J
A/J:d5-C57BL/6J:d4	-13.7814	-19.5198	-8.04299	3.91354e-13	d5	d4	A/J	C57BL/6J
A/J:d5-CAST/EiJ:d1	-19.2013	-25.2601	-13.1425	0	d5	d1	A/J	CAST/EiJ
A/J:d5-CAST/EiJ:d2	-16.7195	-22.7783	-10.6607	6.95e-14	d5	d2	A/J	CAST/EiJ
A/J:d5-CAST/EiJ:d3	-13.6125	-19.6713	-7.55367	3.9746e-13	d5	d3	A/J	CAST/EiJ
A/J:d5-CAST/EiJ:d4	-8.53893	-14.5977	-2.48014	2.07882e-05	d5	d4	A/J	CAST/EiJ
A/J:d5-NOD/ShiLtJ:d1	-20.0342	-25.5442	-14.5243	0	d5	d1	A/J	NOD/ShiLtJ
A/J:d5-NOD/ShiLtJ:d2	-21.533	-27.043	-16.0231	0	d5	d2	A/J	NOD/ShiLtJ
A/J:d5-NOD/ShiLtJ:d3	-19.4298	-24.9398	-13.9199	0	d5	d3	A/J	NOD/ShiLtJ
A/J:d5-NOD/ShiLtJ:d4	-16.9322	-22.4422	-11.4223	0	d5	d4	A/J	NOD/ShiLtJ
A/J:d5-NZO/HlLtJ:d1	-18.5064	-24.3903	-12.6225	0	d5	d1	A/J	NZO/HlLtJ
A/J:d5-NZO/HlLtJ:d2	-21.1716	-27.0555	-15.2877	0	d5	d2	A/J	NZO/HlLtJ
A/J:d5-NZO/HlLtJ:d3	-18.3422	-24.2261	-12.4583	0	d5	d3	A/J	NZO/HlLtJ
A/J:d5-NZO/HlLtJ:d4	-18.2606	-24.1445	-12.3767	0	d5	d4	A/J	NZO/HlLtJ
A/J:d5-PWK/PhJ:d1	-13.5474	-19.2218	-7.87291	3.95017e-13	d5	d1	A/J	PWK/PhJ
A/J:d5-PWK/PhJ:d2	-12.266	-17.9404	-6.59155	3.58047e-13	d5	d2	A/J	PWK/PhJ
A/J:d5-PWK/PhJ:d3	-12.8937	-18.5682	-7.21927	4.30656e-13	d5	d3	A/J	PWK/PhJ
A/J:d5-PWK/PhJ:d4	-13.7501	-19.4245	-8.07564	4.21552e-13	d5	d4	A/J	PWK/PhJ
A/J:d5-WSB/EiJ:d1	-18.349	-24.0234	-12.6745	0	d5	d1	A/J	WSB/EiJ
A/J:d5-WSB/EiJ:d2	-16.4299	-22.1043	-10.7554	0	d5	d2	A/J	WSB/EiJ
A/J:d5-WSB/EiJ:d3	-13.4167	-19.0911	-7.74225	4.04343e-13	d5	d3	A/J	WSB/EiJ
A/J:d5-WSB/EiJ:d4	-8.45124	-14.1257	-2.7768	3.17049e-06	d5	d4	A/J	WSB/EiJ
A/J:d6-129S1/SvImJ:d1	-21.6882	-27.6553	-15.721	0	d6	d1	A/J	129S1/SvImJ
A/J:d6-129S1/SvImJ:d2	-23.6212	-29.5883	-17.654	0	d6	d2	A/J	129S1/SvImJ
A/J:d6-129S1/SvImJ:d3	-19.9612	-25.9283	-13.994	0	d6	d3	A/J	129S1/SvImJ
A/J:d6-129S1/SvImJ:d4	-19.2247	-25.1918	-13.2575	0	d6	d4	A/J	129S1/SvImJ
A/J:d6-129S1/SvImJ:d5	-17.4027	-23.3698	-11.4355	0	d6	d5	A/J	129S1/SvImJ
A/J:d6-129S1/SvImJ:d6	-12.3876	-18.3548	-6.4205	6.1795e-13	d6	d6	A/J	129S1/SvImJ
A/J:d6-A/J:d1	-21.9038	-27.8709	-15.9366	0	d6	d1	A/J	A/J
A/J:d6-A/J:d2	-22.5393	-28.5064	-16.5721	0	d6	d2	A/J	A/J
A/J:d6-A/J:d3	-17.7963	-23.7634	-11.8291	0	d6	d3	A/J	A/J
A/J:d6-A/J:d4	-10.1768	-16.1439	-4.20964	1.21147e-08	d6	d4	A/J	A/J
A/J:d6-C57BL/6J:d1	-22.2052	-28.1046	-16.3057	0	d6	d1	A/J	C57BL/6J
A/J:d6-C57BL/6J:d2	-23.3685	-29.268	-17.4691	0	d6	d2	A/J	C57BL/6J
A/J:d6-C57BL/6J:d3	-20.7438	-26.6432	-14.8443	0	d6	d3	A/J	C57BL/6J
A/J:d6-C57BL/6J:d4	-17.9152	-23.8146	-12.0157	0	d6	d4	A/J	C57BL/6J
A/J:d6-C57BL/6J:d5	-14.7633	-20.6627	-8.86383	3.95572e-13	d6	d5	A/J	C57BL/6J
A/J:d6-CAST/EiJ:d1	-23.3351	-29.5466	-17.1235	0	d6	d1	A/J	CAST/EiJ
A/J:d6-CAST/EiJ:d2	-20.8533	-27.0648	-14.6418	0	d6	d2	A/J	CAST/EiJ
A/J:d6-CAST/EiJ:d3	-17.7462	-23.9578	-11.5347	0	d6	d3	A/J	CAST/EiJ
A/J:d6-CAST/EiJ:d4	-12.6727	-18.8842	-6.46118	1.07614e-12	d6	d4	A/J	CAST/EiJ
A/J:d6-CAST/EiJ:d5	-6.71564	-12.9272	-0.504119	0.0142173	d6	d5	A/J	CAST/EiJ
A/J:d6-NOD/ShiLtJ:d1	-24.168	-29.8454	-18.4906	0	d6	d1	A/J	NOD/ShiLtJ
A/J:d6-NOD/ShiLtJ:d2	-25.6668	-31.3442	-19.9894	0	d6	d2	A/J	NOD/ShiLtJ
A/J:d6-NOD/ShiLtJ:d3	-23.5636	-29.241	-17.8862	0	d6	d3	A/J	NOD/ShiLtJ
A/J:d6-NOD/ShiLtJ:d4	-21.066	-26.7434	-15.3886	0	d6	d4	A/J	NOD/ShiLtJ
A/J:d6-NOD/ShiLtJ:d5	-19.0488	-24.7262	-13.3714	0	d6	d5	A/J	NOD/ShiLtJ
A/J:d6-NZO/HlLtJ:d1	-22.6401	-28.6812	-16.5991	0	d6	d1	A/J	NZO/HlLtJ
A/J:d6-NZO/HlLtJ:d2	-25.3054	-31.3465	-19.2644	0	d6	d2	A/J	NZO/HlLtJ
A/J:d6-NZO/HlLtJ:d3	-22.4759	-28.517	-16.4349	0	d6	d3	A/J	NZO/HlLtJ
A/J:d6-NZO/HlLtJ:d4	-22.3944	-28.4354	-16.3533	0	d6	d4	A/J	NZO/HlLtJ
A/J:d6-NZO/HlLtJ:d5	-22.5217	-28.5628	-16.4807	0	d6	d5	A/J	NZO/HlLtJ
A/J:d6-PWK/PhJ:d1	-17.6811	-23.5184	-11.8439	0	d6	d1	A/J	PWK/PhJ
A/J:d6-PWK/PhJ:d2	-16.3998	-22.237	-10.5625	0	d6	d2	A/J	PWK/PhJ
A/J:d6-PWK/PhJ:d3	-17.0275	-22.8647	-11.1902	0	d6	d3	A/J	PWK/PhJ
A/J:d6-PWK/PhJ:d4	-17.8838	-23.7211	-12.0466	0	d6	d4	A/J	PWK/PhJ
A/J:d6-PWK/PhJ:d5	-18.9975	-24.8347	-13.1602	0	d6	d5	A/J	PWK/PhJ
A/J:d6-WSB/EiJ:d1	-22.4827	-28.32	-16.6455	0	d6	d1	A/J	WSB/EiJ
A/J:d6-WSB/EiJ:d2	-20.5636	-26.4009	-14.7264	0	d6	d2	A/J	WSB/EiJ
A/J:d6-WSB/EiJ:d3	-17.5505	-23.3877	-11.7132	0	d6	d3	A/J	WSB/EiJ
A/J:d6-WSB/EiJ:d4	-12.585	-18.4222	-6.74777	3.46501e-13	d6	d4	A/J	WSB/EiJ
A/J:d6-WSB/EiJ:d5	-7.83365	-13.6709	-1.99641	9.33277e-05	d6	d5	A/J	WSB/EiJ
A/J:d7-129S1/SvImJ:d1	-24.3063	-31.4196	-17.193	0	d7	d1	A/J	129S1/SvImJ
A/J:d7-129S1/SvImJ:d2	-26.2393	-33.3526	-19.126	0	d7	d2	A/J	129S1/SvImJ
A/J:d7-129S1/SvImJ:d3	-22.5793	-29.6926	-15.466	0	d7	d3	A/J	129S1/SvImJ
A/J:d7-129S1/SvImJ:d4	-21.8428	-28.9561	-14.7295	0	d7	d4	A/J	129S1/SvImJ
A/J:d7-129S1/SvImJ:d5	-20.0208	-27.1341	-12.9075	0	d7	d5	A/J	129S1/SvImJ
A/J:d7-129S1/SvImJ:d6	-15.0058	-22.119	-7.89246	4.4531e-13	d7	d6	A/J	129S1/SvImJ
A/J:d7-129S1/SvImJ:d7	-11.2408	-18.3541	-4.12753	3.31758e-07	d7	d7	A/J	129S1/SvImJ
A/J:d7-A/J:d1	-24.5219	-31.6352	-17.4086	0	d7	d1	A/J	A/J
A/J:d7-A/J:d2	-25.1574	-32.2707	-18.0441	0	d7	d2	A/J	A/J
A/J:d7-A/J:d3	-20.4144	-27.5277	-13.3011	0	d7	d3	A/J	A/J
A/J:d7-A/J:d4	-12.7949	-19.9082	-5.6816	8.89889e-10	d7	d4	A/J	A/J
A/J:d7-C57BL/6J:d1	-24.8233	-31.8799	-17.7667	0	d7	d1	A/J	C57BL/6J
A/J:d7-C57BL/6J:d2	-25.9866	-33.0432	-18.93	0	d7	d2	A/J	C57BL/6J
A/J:d7-C57BL/6J:d3	-23.3619	-30.4185	-16.3053	0	d7	d3	A/J	C57BL/6J
A/J:d7-C57BL/6J:d4	-20.5333	-27.5899	-13.4767	0	d7	d4	A/J	C57BL/6J
A/J:d7-C57BL/6J:d5	-17.3814	-24.438	-10.3248	3.88911e-13	d7	d5	A/J	C57BL/6J
A/J:d7-C57BL/6J:d6	-13.1845	-20.2411	-6.12787	1.17113e-10	d7	d6	A/J	C57BL/6J
A/J:d7-CAST/EiJ:d1	-25.9532	-33.2727	-18.6337	0	d7	d1	A/J	CAST/EiJ
A/J:d7-CAST/EiJ:d2	-23.4714	-30.7909	-16.1519	0	d7	d2	A/J	CAST/EiJ
A/J:d7-CAST/EiJ:d3	-20.3644	-27.6839	-13.0448	7.66054e-15	d7	d3	A/J	CAST/EiJ
A/J:d7-CAST/EiJ:d4	-15.2908	-22.6103	-7.97131	5.33684e-13	d7	d4	A/J	CAST/EiJ
A/J:d7-CAST/EiJ:d5	-9.33377	-16.6533	-2.01425	0.000383459	d7	d5	A/J	CAST/EiJ
A/J:d7-NOD/ShiLtJ:d1	-26.7861	-33.6582	-19.914	0	d7	d1	A/J	NOD/ShiLtJ
A/J:d7-NOD/ShiLtJ:d2	-28.2849	-35.157	-21.4128	0	d7	d2	A/J	NOD/ShiLtJ
A/J:d7-NOD/ShiLtJ:d3	-26.1817	-33.0538	-19.3096	0	d7	d3	A/J	NOD/ShiLtJ
A/J:d7-NOD/ShiLtJ:d4	-23.6841	-30.5562	-16.812	0	d7	d4	A/J	NOD/ShiLtJ
A/J:d7-NOD/ShiLtJ:d5	-21.6669	-28.539	-14.7948	0	d7	d5	A/J	NOD/ShiLtJ
A/J:d7-NOD/ShiLtJ:d6	-15.0516	-21.9237	-8.1795	3.4317e-13	d7	d6	A/J	NOD/ShiLtJ
A/J:d7-NZO/HlLtJ:d1	-25.2583	-32.4337	-18.0829	0	d7	d1	A/J	NZO/HlLtJ
A/J:d7-NZO/HlLtJ:d2	-27.9235	-35.0989	-20.7481	0	d7	d2	A/J	NZO/HlLtJ
A/J:d7-NZO/HlLtJ:d3	-25.0941	-32.2695	-17.9186	0	d7	d3	A/J	NZO/HlLtJ
A/J:d7-NZO/HlLtJ:d4	-25.0125	-32.1879	-17.8371	0	d7	d4	A/J	NZO/HlLtJ
A/J:d7-NZO/HlLtJ:d5	-25.1398	-32.3153	-17.9644	0	d7	d5	A/J	NZO/HlLtJ
A/J:d7-NZO/HlLtJ:d6	-23.6821	-30.8576	-16.5067	0	d7	d6	A/J	NZO/HlLtJ
A/J:d7-PWK/PhJ:d1	-20.2992	-27.3039	-13.2946	0	d7	d1	A/J	PWK/PhJ
A/J:d7-PWK/PhJ:d2	-19.0179	-26.0226	-12.0132	2.03282e-13	d7	d2	A/J	PWK/PhJ
A/J:d7-PWK/PhJ:d3	-19.6456	-26.6503	-12.6409	0	d7	d3	A/J	PWK/PhJ
A/J:d7-PWK/PhJ:d4	-20.502	-27.5067	-13.4973	0	d7	d4	A/J	PWK/PhJ
A/J:d7-PWK/PhJ:d5	-21.6156	-28.6203	-14.6109	0	d7	d5	A/J	PWK/PhJ
A/J:d7-PWK/PhJ:d6	-21.9052	-28.9098	-14.9005	0	d7	d6	A/J	PWK/PhJ
A/J:d7-WSB/EiJ:d1	-25.1009	-32.1055	-18.0962	0	d7	d1	A/J	WSB/EiJ
A/J:d7-WSB/EiJ:d2	-23.1818	-30.1865	-16.1771	0	d7	d2	A/J	WSB/EiJ
A/J:d7-WSB/EiJ:d3	-20.1686	-27.1733	-13.1639	0	d7	d3	A/J	WSB/EiJ
A/J:d7-WSB/EiJ:d4	-15.2031	-22.2078	-8.19845	3.43614e-13	d7	d4	A/J	WSB/EiJ
A/J:d7-WSB/EiJ:d5	-10.4518	-17.4565	-3.44709	2.96599e-06	d7	d5	A/J	WSB/EiJ
A/J:d7-WSB/EiJ:d6	-7.69178	-14.6965	-0.687092	0.0107126	d7	d6	A/J	WSB/EiJ
C57BL/6J:d2-PWK/PhJ:d1	5.68739	0.0841672	11.2906	0.0401367	d2	d1	C57BL/6J	PWK/PhJ
C57BL/6J:d4-A/J:d4	7.73841	1.99999	13.4768	8.09773e-05	d4	d4	C57BL/6J	A/J
C57BL/6J:d4-NOD/ShiLtJ:d1	-6.25282	-11.6894	-0.816263	0.00430736	d4	d1	C57BL/6J	NOD/ShiLtJ
C57BL/6J:d4-NOD/ShiLtJ:d2	-7.75162	-13.1882	-2.31506	1.42284e-05	d4	d2	C57BL/6J	NOD/ShiLtJ
C57BL/6J:d4-NOD/ShiLtJ:d3	-5.64842	-11.085	-0.211863	0.0279216	d4	d3	C57BL/6J	NOD/ShiLtJ
C57BL/6J:d4-NZO/HlLtJ:d2	-7.39022	-13.2055	-1.57497	0.000419278	d4	d2	C57BL/6J	NZO/HlLtJ
C57BL/6J:d5-129S1/SvImJ:d1	-6.92489	-12.6633	-1.18647	0.00149702	d5	d1	C57BL/6J	129S1/SvImJ
C57BL/6J:d5-129S1/SvImJ:d2	-8.85789	-14.5963	-3.11947	8.36627e-07	d5	d2	C57BL/6J	129S1/SvImJ
C57BL/6J:d5-A/J:d1	-7.14049	-12.8789	-1.40208	0.000716554	d5	d1	C57BL/6J	A/J
C57BL/6J:d5-A/J:d2	-7.77599	-13.5144	-2.03758	7.01566e-05	d5	d2	C57BL/6J	A/J
C57BL/6J:d5-A/J:d5	10.6295	4.89109	16.3679	1.87874e-10	d5	d5	C57BL/6J	A/J
C57BL/6J:d5-C57BL/6J:d1	-7.4419	-13.1099	-1.7739	0.000174177	d5	d1	C57BL/6J	C57BL/6J
C57BL/6J:d5-C57BL/6J:d2	-8.60524	-14.2732	-2.93723	1.56967e-06	d5	d2	C57BL/6J	C57BL/6J
C57BL/6J:d5-C57BL/6J:d3	-5.98048	-11.6485	-0.312472	0.0216743	d5	d3	C57BL/6J	C57BL/6J
C57BL/6J:d5-CAST/EiJ:d1	-8.57178	-14.5639	-2.57963	1.27694e-05	d5	d1	C57BL/6J	CAST/EiJ
C57BL/6J:d5-CAST/EiJ:d2	-6.09001	-12.0822	-0.0978669	0.0393626	d5	d2	C57BL/6J	CAST/EiJ
C57BL/6J:d5-NOD/ShiLtJ:d1	-9.40473	-14.8413	-3.96817	6.18549e-09	d5	d1	C57BL/6J	NOD/ShiLtJ
C57BL/6J:d5-NOD/ShiLtJ:d2	-10.9035	-16.3401	-5.46697	2.29827e-12	d5	d2	C57BL/6J	NOD/ShiLtJ
C57BL/6J:d5-NOD/ShiLtJ:d3	-8.80033	-14.2369	-3.36377	1.2294e-07	d5	d3	C57BL/6J	NOD/ShiLtJ
C57BL/6J:d5-NOD/ShiLtJ:d4	-6.30273	-11.7393	-0.866168	0.00364552	d5	d4	C57BL/6J	NOD/ShiLtJ
C57BL/6J:d5-NZO/HlLtJ:d1	-7.87686	-13.6921	-2.06162	7.10207e-05	d5	d1	C57BL/6J	NZO/HlLtJ
C57BL/6J:d5-NZO/HlLtJ:d2	-10.5421	-16.3574	-4.72688	5.93159e-10	d5	d2	C57BL/6J	NZO/HlLtJ
C57BL/6J:d5-NZO/HlLtJ:d3	-7.71265	-13.5279	-1.8974	0.000131092	d5	d3	C57BL/6J	NZO/HlLtJ
C57BL/6J:d5-NZO/HlLtJ:d4	-7.63108	-13.4463	-1.81583	0.00017684	d5	d4	C57BL/6J	NZO/HlLtJ
C57BL/6J:d5-WSB/EiJ:d1	-7.71946	-13.3227	-2.11624	4.25228e-05	d5	d1	C57BL/6J	WSB/EiJ
C57BL/6J:d5-WSB/EiJ:d2	-5.80037	-11.4036	-0.197145	0.0295999	d5	d2	C57BL/6J	WSB/EiJ
C57BL/6J:d6-129S1/SvImJ:d1	-11.1218	-16.8602	-5.3834	1.47712e-11	d6	d1	C57BL/6J	129S1/SvImJ
C57BL/6J:d6-129S1/SvImJ:d2	-13.0548	-18.7932	-7.3164	4.23994e-13	d6	d2	C57BL/6J	129S1/SvImJ
C57BL/6J:d6-129S1/SvImJ:d3	-9.39481	-15.1332	-3.6564	7.57927e-08	d6	d3	C57BL/6J	129S1/SvImJ
C57BL/6J:d6-129S1/SvImJ:d4	-8.65831	-14.3967	-2.9199	1.97538e-06	d6	d4	C57BL/6J	129S1/SvImJ
C57BL/6J:d6-129S1/SvImJ:d5	-6.83631	-12.5747	-1.0979	0.00200998	d6	d5	C57BL/6J	129S1/SvImJ
C57BL/6J:d6-A/J:d1	-11.3374	-17.0758	-5.599	5.00089e-12	d6	d1	C57BL/6J	A/J
C57BL/6J:d6-A/J:d2	-11.9729	-17.7113	-6.2345	5.49893e-13	d6	d2	C57BL/6J	A/J
C57BL/6J:d6-A/J:d3	-7.22992	-12.9683	-1.4915	0.000523713	d6	d3	C57BL/6J	A/J
C57BL/6J:d6-A/J:d5	6.43258	0.694168	12.171	0.00723141	d6	d5	C57BL/6J	A/J
C57BL/6J:d6-A/J:d6	10.5664	4.66691	16.4658	1.10767e-09	d6	d6	C57BL/6J	A/J
C57BL/6J:d6-C57BL/6J:d1	-11.6388	-17.3068	-5.97082	8.53428e-13	d6	d1	C57BL/6J	C57BL/6J
C57BL/6J:d6-C57BL/6J:d2	-12.8022	-18.4702	-7.13416	4.1378e-13	d6	d2	C57BL/6J	C57BL/6J
C57BL/6J:d6-C57BL/6J:d3	-10.1774	-15.8454	-4.50939	9.73683e-10	d6	d3	C57BL/6J	C57BL/6J
C57BL/6J:d6-C57BL/6J:d4	-7.34883	-13.0168	-1.68082	0.00024623	d6	d4	C57BL/6J	C57BL/6J
C57BL/6J:d6-CAST/EiJ:d1	-12.7687	-18.7608	-6.77655	3.89244e-13	d6	d1	C57BL/6J	CAST/EiJ
C57BL/6J:d6-CAST/EiJ:d2	-10.2869	-16.2791	-4.29479	8.89561e-09	d6	d2	C57BL/6J	CAST/EiJ
C57BL/6J:d6-CAST/EiJ:d3	-7.17988	-13.172	-1.18773	0.0017633	d6	d3	C57BL/6J	CAST/EiJ
C57BL/6J:d6-NOD/ShiLtJ:d1	-13.6016	-19.0382	-8.16509	3.97238e-13	d6	d1	C57BL/6J	NOD/ShiLtJ
C57BL/6J:d6-NOD/ShiLtJ:d2	-15.1004	-20.537	-9.66389	1.87628e-14	d6	d2	C57BL/6J	NOD/ShiLtJ
C57BL/6J:d6-NOD/ShiLtJ:d3	-12.9972	-18.4338	-7.56069	3.85025e-13	d6	d3	C57BL/6J	NOD/ShiLtJ
C57BL/6J:d6-NOD/ShiLtJ:d4	-10.4996	-15.9362	-5.06309	1.80604e-11	d6	d4	C57BL/6J	NOD/ShiLtJ
C57BL/6J:d6-NOD/ShiLtJ:d5	-8.48245	-13.919	-3.04589	5.50943e-07	d6	d5	C57BL/6J	NOD/ShiLtJ
C57BL/6J:d6-NZO/HlLtJ:d1	-12.0738	-17.889	-6.25854	6.17839e-13	d6	d1	C57BL/6J	NZO/HlLtJ
C57BL/6J:d6-NZO/HlLtJ:d2	-14.7391	-20.5543	-8.9238	3.89577e-13	d6	d2	C57BL/6J	NZO/HlLtJ
C57BL/6J:d6-NZO/HlLtJ:d3	-11.9096	-17.7248	-6.09433	9.33476e-13	d6	d3	C57BL/6J	NZO/HlLtJ
C57BL/6J:d6-NZO/HlLtJ:d4	-11.828	-17.6432	-6.01275	1.21647e-12	d6	d4	C57BL/6J	NZO/HlLtJ
C57BL/6J:d6-NZO/HlLtJ:d5	-11.9554	-17.7706	-6.14012	8.20122e-13	d6	d5	C57BL/6J	NZO/HlLtJ
C57BL/6J:d6-PWK/PhJ:d1	-7.11477	-12.718	-1.51154	0.000428575	d6	d1	C57BL/6J	PWK/PhJ
C57BL/6J:d6-PWK/PhJ:d2	-5.8334	-11.4366	-0.230179	0.0270236	d6	d2	C57BL/6J	PWK/PhJ
C57BL/6J:d6-PWK/PhJ:d3	-6.46113	-12.0644	-0.857906	0.00408212	d6	d3	C57BL/6J	PWK/PhJ
C57BL/6J:d6-PWK/PhJ:d4	-7.3175	-12.9207	-1.71427	0.000202094	d6	d4	C57BL/6J	PWK/PhJ
C57BL/6J:d6-PWK/PhJ:d5	-8.43113	-14.0344	-2.82791	2.18541e-06	d6	d5	C57BL/6J	PWK/PhJ
C57BL/6J:d6-WSB/EiJ:d1	-11.9164	-17.5196	-6.31316	3.97682e-13	d6	d1	C57BL/6J	WSB/EiJ
C57BL/6J:d6-WSB/EiJ:d2	-9.99729	-15.6005	-4.39407	1.3473e-09	d6	d2	C57BL/6J	WSB/EiJ
C57BL/6J:d6-WSB/EiJ:d3	-6.98411	-12.5873	-1.38089	0.000686912	d6	d3	C57BL/6J	WSB/EiJ
C57BL/6J:d7-129S1/SvImJ:d1	-15.6288	-21.5127	-9.7449	3.52718e-13	d7	d1	C57BL/6J	129S1/SvImJ
C57BL/6J:d7-129S1/SvImJ:d2	-17.5618	-23.4457	-11.6779	0	d7	d2	C57BL/6J	129S1/SvImJ
C57BL/6J:d7-129S1/SvImJ:d3	-13.9018	-19.7857	-8.0179	3.77365e-13	d7	d3	C57BL/6J	129S1/SvImJ
C57BL/6J:d7-129S1/SvImJ:d4	-13.1653	-19.0492	-7.2814	4.16889e-13	d7	d4	C57BL/6J	129S1/SvImJ
C57BL/6J:d7-129S1/SvImJ:d5	-11.3433	-17.2272	-5.4594	1.99868e-11	d7	d5	C57BL/6J	129S1/SvImJ
C57BL/6J:d7-129S1/SvImJ:d6	-6.32826	-12.2122	-0.444361	0.0155986	d7	d6	C57BL/6J	129S1/SvImJ
C57BL/6J:d7-A/J:d1	-15.8444	-21.7283	-9.9605	2.70339e-13	d7	d1	C57BL/6J	A/J
C57BL/6J:d7-A/J:d2	-16.4799	-22.3638	-10.596	0	d7	d2	C57BL/6J	A/J
C57BL/6J:d7-A/J:d3	-11.7369	-17.6208	-5.853	3.00426e-12	d7	d3	C57BL/6J	A/J
C57BL/6J:d7-A/J:d6	6.05936	0.0183112	12.1004	0.0478554	d7	d6	C57BL/6J	A/J
C57BL/6J:d7-A/J:d7	8.67749	1.50207	15.8529	0.00142452	d7	d7	C57BL/6J	A/J
C57BL/6J:d7-C57BL/6J:d1	-16.1458	-21.9611	-10.3306	2.34257e-14	d7	d1	C57BL/6J	C57BL/6J
C57BL/6J:d7-C57BL/6J:d2	-17.3091	-23.1244	-11.4939	0	d7	d2	C57BL/6J	C57BL/6J
C57BL/6J:d7-C57BL/6J:d3	-14.6844	-20.4996	-8.86914	3.86691e-13	d7	d3	C57BL/6J	C57BL/6J
C57BL/6J:d7-C57BL/6J:d4	-11.8558	-17.6711	-6.04057	1.10467e-12	d7	d4	C57BL/6J	C57BL/6J
C57BL/6J:d7-C57BL/6J:d5	-8.70391	-14.5192	-2.88866	2.65162e-06	d7	d5	C57BL/6J	C57BL/6J
C57BL/6J:d7-CAST/EiJ:d1	-17.2757	-23.4073	-11.1441	0	d7	d1	C57BL/6J	CAST/EiJ
C57BL/6J:d7-CAST/EiJ:d2	-14.7939	-20.9255	-8.66231	3.92686e-13	d7	d2	C57BL/6J	CAST/EiJ
C57BL/6J:d7-CAST/EiJ:d3	-11.6869	-17.8185	-5.55525	3.8308e-11	d7	d3	C57BL/6J	CAST/EiJ
C57BL/6J:d7-CAST/EiJ:d4	-6.61334	-12.745	-0.481724	0.0148386	d7	d4	C57BL/6J	CAST/EiJ
C57BL/6J:d7-NOD/ShiLtJ:d1	-18.1086	-23.6985	-12.5187	0	d7	d1	C57BL/6J	NOD/ShiLtJ
C57BL/6J:d7-NOD/ShiLtJ:d2	-19.6074	-25.1973	-14.0175	0	d7	d2	C57BL/6J	NOD/ShiLtJ
C57BL/6J:d7-NOD/ShiLtJ:d3	-17.5042	-23.0941	-11.9143	0	d7	d3	C57BL/6J	NOD/ShiLtJ
C57BL/6J:d7-NOD/ShiLtJ:d4	-15.0066	-20.5965	-9.41673	2.93654e-13	d7	d4	C57BL/6J	NOD/ShiLtJ
C57BL/6J:d7-NOD/ShiLtJ:d5	-12.9894	-18.5793	-7.39953	4.00013e-13	d7	d5	C57BL/6J	NOD/ShiLtJ
C57BL/6J:d7-NOD/ShiLtJ:d6	-6.3741	-11.964	-0.784193	0.00514197	d7	d6	C57BL/6J	NOD/ShiLtJ
C57BL/6J:d7-NZO/HlLtJ:d1	-16.5808	-22.5396	-10.6219	7.21645e-15	d7	d1	C57BL/6J	NZO/HlLtJ
C57BL/6J:d7-NZO/HlLtJ:d2	-19.246	-25.2049	-13.2872	0	d7	d2	C57BL/6J	NZO/HlLtJ
C57BL/6J:d7-NZO/HlLtJ:d3	-16.4166	-22.3754	-10.4577	8.08242e-14	d7	d3	C57BL/6J	NZO/HlLtJ
C57BL/6J:d7-NZO/HlLtJ:d4	-16.335	-22.2938	-10.3761	1.32894e-13	d7	d4	C57BL/6J	NZO/HlLtJ
C57BL/6J:d7-NZO/HlLtJ:d5	-16.4624	-22.4212	-10.5035	6.60583e-14	d7	d5	C57BL/6J	NZO/HlLtJ
C57BL/6J:d7-NZO/HlLtJ:d6	-15.0047	-20.9635	-9.0458	3.98015e-13	d7	d6	C57BL/6J	NZO/HlLtJ
C57BL/6J:d7-PWK/PhJ:d1	-11.6218	-17.3739	-5.86963	1.61193e-12	d7	d1	C57BL/6J	PWK/PhJ
C57BL/6J:d7-PWK/PhJ:d2	-10.3404	-16.0925	-4.58826	9.17513e-10	d7	d2	C57BL/6J	PWK/PhJ
C57BL/6J:d7-PWK/PhJ:d3	-10.9681	-16.7202	-5.21599	3.7412e-11	d7	d3	C57BL/6J	PWK/PhJ
C57BL/6J:d7-PWK/PhJ:d4	-11.8245	-17.5766	-6.07236	8.24341e-13	d7	d4	C57BL/6J	PWK/PhJ
C57BL/6J:d7-PWK/PhJ:d5	-12.9381	-18.6902	-7.18599	4.33764e-13	d7	d5	C57BL/6J	PWK/PhJ
C57BL/6J:d7-PWK/PhJ:d6	-13.2277	-18.9798	-7.47554	4.1267e-13	d7	d6	C57BL/6J	PWK/PhJ
C57BL/6J:d7-WSB/EiJ:d1	-16.4234	-22.1755	-10.6712	0	d7	d1	C57BL/6J	WSB/EiJ
C57BL/6J:d7-WSB/EiJ:d2	-14.5043	-20.2564	-8.75215	4.05342e-13	d7	d2	C57BL/6J	WSB/EiJ
C57BL/6J:d7-WSB/EiJ:d3	-11.4911	-17.2432	-5.73897	2.77767e-12	d7	d3	C57BL/6J	WSB/EiJ
C57BL/6J:d7-WSB/EiJ:d4	-6.52564	-12.2778	-0.773516	0.00570247	d7	d4	C57BL/6J	WSB/EiJ
CAST/EiJ:d3-NOD/ShiLtJ:d1	-6.42177	-12.1955	-0.64806	0.0084125	d3	d1	CAST/EiJ	NOD/ShiLtJ
CAST/EiJ:d3-NOD/ShiLtJ:d2	-7.92057	-13.6943	-2.14686	4.84433e-05	d3	d2	CAST/EiJ	NOD/ShiLtJ
CAST/EiJ:d3-NZO/HlLtJ:d2	-7.55917	-13.6908	-1.42756	0.000900643	d3	d2	CAST/EiJ	NZO/HlLtJ
CAST/EiJ:d4-129S1/SvImJ:d1	-9.01546	-15.0743	-2.95667	3.27588e-06	d4	d1	CAST/EiJ	129S1/SvImJ
CAST/EiJ:d4-129S1/SvImJ:d2	-10.9485	-17.0073	-4.88967	7.01111e-10	d4	d2	CAST/EiJ	129S1/SvImJ
CAST/EiJ:d4-129S1/SvImJ:d3	-7.28846	-13.3473	-1.22967	0.00161047	d4	d3	CAST/EiJ	129S1/SvImJ
CAST/EiJ:d4-129S1/SvImJ:d4	-6.55196	-12.6108	-0.49317	0.0141614	d4	d4	CAST/EiJ	129S1/SvImJ
CAST/EiJ:d4-A/J:d1	-9.23107	-15.2899	-3.17227	1.37533e-06	d4	d1	CAST/EiJ	A/J
CAST/EiJ:d4-A/J:d2	-9.86657	-15.9254	-3.80777	9.52927e-08	d4	d2	CAST/EiJ	A/J
CAST/EiJ:d4-C57BL/6J:d1	-9.53248	-15.5246	-3.54033	2.53105e-07	d4	d1	CAST/EiJ	C57BL/6J
CAST/EiJ:d4-C57BL/6J:d2	-10.6958	-16.688	-4.70366	1.31817e-09	d4	d2	CAST/EiJ	C57BL/6J
CAST/EiJ:d4-C57BL/6J:d3	-8.07105	-14.0632	-2.0789	8.38368e-05	d4	d3	CAST/EiJ	C57BL/6J
CAST/EiJ:d4-CAST/EiJ:d1	-10.6624	-16.962	-4.36272	1.72343e-08	d4	d1	CAST/EiJ	CAST/EiJ
CAST/EiJ:d4-CAST/EiJ:d2	-8.18059	-14.4802	-1.88095	0.000235948	d4	d2	CAST/EiJ	CAST/EiJ
CAST/EiJ:d4-NOD/ShiLtJ:d1	-11.4953	-17.269	-5.72159	3.32012e-12	d4	d1	CAST/EiJ	NOD/ShiLtJ
CAST/EiJ:d4-NOD/ShiLtJ:d2	-12.9941	-18.7678	-7.22039	4.28879e-13	d4	d2	CAST/EiJ	NOD/ShiLtJ
CAST/EiJ:d4-NOD/ShiLtJ:d3	-10.8909	-16.6646	-5.11719	6.8899e-11	d4	d3	CAST/EiJ	NOD/ShiLtJ
CAST/EiJ:d4-NZO/HlLtJ:d1	-9.96744	-16.0991	-3.83582	1.02787e-07	d4	d1	CAST/EiJ	NZO/HlLtJ
CAST/EiJ:d4-NZO/HlLtJ:d2	-12.6327	-18.7643	-6.50109	7.66831e-13	d4	d2	CAST/EiJ	NZO/HlLtJ
CAST/EiJ:d4-NZO/HlLtJ:d3	-9.80323	-15.9348	-3.67161	2.06161e-07	d4	d3	CAST/EiJ	NZO/HlLtJ
CAST/EiJ:d4-WSB/EiJ:d1	-9.81003	-15.7409	-3.87912	4.8484e-08	d4	d1	CAST/EiJ	WSB/EiJ
CAST/EiJ:d4-WSB/EiJ:d2	-7.89094	-13.8219	-1.96003	0.000119782	d4	d2	CAST/EiJ	WSB/EiJ
CAST/EiJ:d5-129S1/SvImJ:d1	-14.9725	-21.0313	-8.91373	4.1378e-13	d5	d1	CAST/EiJ	129S1/SvImJ
CAST/EiJ:d5-129S1/SvImJ:d2	-16.9055	-22.9643	-10.8467	0	d5	d2	CAST/EiJ	129S1/SvImJ
CAST/EiJ:d5-129S1/SvImJ:d3	-13.2455	-19.3043	-7.18673	3.51386e-13	d5	d3	CAST/EiJ	129S1/SvImJ
CAST/EiJ:d5-129S1/SvImJ:d4	-12.509	-18.5678	-6.45023	7.17981e-13	d5	d4	CAST/EiJ	129S1/SvImJ
CAST/EiJ:d5-129S1/SvImJ:d5	-10.687	-16.7458	-4.62823	2.39461e-09	d5	d5	CAST/EiJ	129S1/SvImJ
CAST/EiJ:d5-A/J:d1	-15.1881	-21.2469	-9.12933	3.98237e-13	d5	d1	CAST/EiJ	A/J
CAST/EiJ:d5-A/J:d2	-15.8236	-21.8824	-9.76483	3.93574e-13	d5	d2	CAST/EiJ	A/J
CAST/EiJ:d5-A/J:d3	-11.0806	-17.1394	-5.02183	3.73159e-10	d5	d3	CAST/EiJ	A/J
CAST/EiJ:d5-C57BL/6J:d1	-15.4895	-21.4817	-9.49739	3.86469e-13	d5	d1	CAST/EiJ	C57BL/6J
CAST/EiJ:d5-C57BL/6J:d2	-16.6529	-22.645	-10.6607	1.54321e-14	d5	d2	CAST/EiJ	C57BL/6J
CAST/EiJ:d5-C57BL/6J:d3	-14.0281	-20.0203	-8.03596	3.96017e-13	d5	d3	CAST/EiJ	C57BL/6J
CAST/EiJ:d5-C57BL/6J:d4	-11.1995	-17.1917	-5.20739	1.14892e-10	d5	d4	CAST/EiJ	C57BL/6J
CAST/EiJ:d5-C57BL/6J:d5	-8.04763	-14.0398	-2.05548	9.12871e-05	d5	d5	CAST/EiJ	C57BL/6J
CAST/EiJ:d5-CAST/EiJ:d1	-16.6194	-22.919	-10.3198	3.67151e-13	d5	d1	CAST/EiJ	CAST/EiJ
CAST/EiJ:d5-CAST/EiJ:d2	-14.1376	-20.4373	-7.83801	4.04898e-13	d5	d2	CAST/EiJ	CAST/EiJ
CAST/EiJ:d5-CAST/EiJ:d3	-11.0306	-17.3302	-4.73095	3.43947e-09	d5	d3	CAST/EiJ	CAST/EiJ
CAST/EiJ:d5-NOD/ShiLtJ:d1	-17.4524	-23.2261	-11.6786	0	d5	d1	CAST/EiJ	NOD/ShiLtJ
CAST/EiJ:d5-NOD/ShiLtJ:d2	-18.9512	-24.7249	-13.1774	0	d5	d2	CAST/EiJ	NOD/ShiLtJ
CAST/EiJ:d5-NOD/ShiLtJ:d3	-16.848	-22.6217	-11.0742	0	d5	d3	CAST/EiJ	NOD/ShiLtJ
CAST/EiJ:d5-NOD/ShiLtJ:d4	-14.3504	-20.1241	-8.57665	4.04232e-13	d5	d4	CAST/EiJ	NOD/ShiLtJ
CAST/EiJ:d5-NZO/HlLtJ:d1	-15.9245	-22.0561	-9.79288	4.00902e-13	d5	d1	CAST/EiJ	NZO/HlLtJ
CAST/EiJ:d5-NZO/HlLtJ:d2	-18.5898	-24.7214	-12.4581	0	d5	d2	CAST/EiJ	NZO/HlLtJ
CAST/EiJ:d5-NZO/HlLtJ:d3	-15.7603	-21.8919	-9.62867	4.21996e-13	d5	d3	CAST/EiJ	NZO/HlLtJ
CAST/EiJ:d5-NZO/HlLtJ:d4	-15.6787	-21.8103	-9.54709	4.02789e-13	d5	d4	CAST/EiJ	NZO/HlLtJ
CAST/EiJ:d5-PWK/PhJ:d1	-10.9655	-16.8964	-5.03457	2.08025e-10	d5	d1	CAST/EiJ	PWK/PhJ
CAST/EiJ:d5-PWK/PhJ:d2	-9.68411	-15.615	-3.7532	8.50045e-08	d5	d2	CAST/EiJ	PWK/PhJ
CAST/EiJ:d5-PWK/PhJ:d3	-10.3118	-16.2428	-4.38093	4.85118e-09	d5	d3	CAST/EiJ	PWK/PhJ
CAST/EiJ:d5-PWK/PhJ:d4	-11.1682	-17.0991	-5.2373	7.58237e-11	d5	d4	CAST/EiJ	PWK/PhJ
CAST/EiJ:d5-WSB/EiJ:d1	-15.7671	-21.698	-9.83618	3.46279e-13	d5	d1	CAST/EiJ	WSB/EiJ
CAST/EiJ:d5-WSB/EiJ:d2	-13.848	-19.7789	-7.91709	4.00235e-13	d5	d2	CAST/EiJ	WSB/EiJ
CAST/EiJ:d5-WSB/EiJ:d3	-10.8348	-16.7657	-4.90391	3.95598e-10	d5	d3	CAST/EiJ	WSB/EiJ
CAST/EiJ:d6-129S1/SvImJ:d1	-19.8594	-26.0197	-13.6991	0	d6	d1	CAST/EiJ	129S1/SvImJ
CAST/EiJ:d6-129S1/SvImJ:d2	-21.7924	-27.9527	-15.6321	0	d6	d2	CAST/EiJ	129S1/SvImJ
CAST/EiJ:d6-129S1/SvImJ:d3	-18.1324	-24.2927	-11.9721	0	d6	d3	CAST/EiJ	129S1/SvImJ
CAST/EiJ:d6-129S1/SvImJ:d4	-17.3959	-23.5562	-11.2356	0	d6	d4	CAST/EiJ	129S1/SvImJ
CAST/EiJ:d6-129S1/SvImJ:d5	-15.5739	-21.7342	-9.41358	3.99791e-13	d6	d5	CAST/EiJ	129S1/SvImJ
CAST/EiJ:d6-129S1/SvImJ:d6	-10.5588	-16.7191	-4.39854	9.58623e-09	d6	d6	CAST/EiJ	129S1/SvImJ
CAST/EiJ:d6-A/J:d1	-20.075	-26.2353	-13.9147	0	d6	d1	CAST/EiJ	A/J
CAST/EiJ:d6-A/J:d2	-20.7105	-26.8708	-14.5502	0	d6	d2	CAST/EiJ	A/J
CAST/EiJ:d6-A/J:d3	-15.9675	-22.1278	-9.80718	4.0401e-13	d6	d3	CAST/EiJ	A/J
CAST/EiJ:d6-A/J:d4	-8.34797	-14.5083	-2.18768	7.00789e-05	d6	d4	CAST/EiJ	A/J
CAST/EiJ:d6-C57BL/6J:d1	-20.3764	-26.4711	-14.2816	0	d6	d1	CAST/EiJ	C57BL/6J
CAST/EiJ:d6-C57BL/6J:d2	-21.5397	-27.6345	-15.445	0	d6	d2	CAST/EiJ	C57BL/6J
CAST/EiJ:d6-C57BL/6J:d3	-18.915	-25.0097	-12.8202	0	d6	d3	CAST/EiJ	C57BL/6J
CAST/EiJ:d6-C57BL/6J:d4	-16.0864	-22.1811	-9.99163	3.63376e-13	d6	d4	CAST/EiJ	C57BL/6J
CAST/EiJ:d6-C57BL/6J:d5	-12.9345	-19.0292	-6.83973	4.08895e-13	d6	d5	CAST/EiJ	C57BL/6J
CAST/EiJ:d6-C57BL/6J:d6	-8.73756	-14.8323	-2.64281	1.18773e-05	d6	d6	CAST/EiJ	C57BL/6J
CAST/EiJ:d6-CAST/EiJ:d1	-21.5063	-27.9036	-15.1089	0	d6	d1	CAST/EiJ	CAST/EiJ
CAST/EiJ:d6-CAST/EiJ:d2	-19.0245	-25.4218	-12.6272	0	d6	d2	CAST/EiJ	CAST/EiJ
CAST/EiJ:d6-CAST/EiJ:d3	-15.9174	-22.3147	-9.52013	3.95128e-13	d6	d3	CAST/EiJ	CAST/EiJ
CAST/EiJ:d6-CAST/EiJ:d4	-10.8439	-17.2412	-4.4466	1.60859e-08	d6	d4	CAST/EiJ	CAST/EiJ
CAST/EiJ:d6-NOD/ShiLtJ:d1	-22.3392	-28.2193	-16.4591	0	d6	d1	CAST/EiJ	NOD/ShiLtJ
CAST/EiJ:d6-NOD/ShiLtJ:d2	-23.838	-29.7181	-17.9579	0	d6	d2	CAST/EiJ	NOD/ShiLtJ
CAST/EiJ:d6-NOD/ShiLtJ:d3	-21.7348	-27.6149	-15.8547	0	d6	d3	CAST/EiJ	NOD/ShiLtJ
CAST/EiJ:d6-NOD/ShiLtJ:d4	-19.2372	-25.1173	-13.3571	0	d6	d4	CAST/EiJ	NOD/ShiLtJ
CAST/EiJ:d6-NOD/ShiLtJ:d5	-17.22	-23.1001	-11.3399	0	d6	d5	CAST/EiJ	NOD/ShiLtJ
CAST/EiJ:d6-NZO/HlLtJ:d1	-20.8113	-27.0433	-14.5794	0	d6	d1	CAST/EiJ	NZO/HlLtJ
CAST/EiJ:d6-NZO/HlLtJ:d2	-23.4766	-29.7085	-17.2447	0	d6	d2	CAST/EiJ	NZO/HlLtJ
CAST/EiJ:d6-NZO/HlLtJ:d3	-20.6471	-26.8791	-14.4152	0	d6	d3	CAST/EiJ	NZO/HlLtJ
CAST/EiJ:d6-NZO/HlLtJ:d4	-20.5656	-26.7975	-14.3336	0	d6	d4	CAST/EiJ	NZO/HlLtJ
CAST/EiJ:d6-NZO/HlLtJ:d5	-20.6929	-26.9248	-14.461	0	d6	d5	CAST/EiJ	NZO/HlLtJ
CAST/EiJ:d6-PWK/PhJ:d1	-15.8523	-21.8869	-9.81777	3.69149e-13	d6	d1	CAST/EiJ	PWK/PhJ
CAST/EiJ:d6-PWK/PhJ:d2	-14.571	-20.6055	-8.53641	3.8558e-13	d6	d2	CAST/EiJ	PWK/PhJ
CAST/EiJ:d6-PWK/PhJ:d3	-15.1987	-21.2332	-9.16413	4.04232e-13	d6	d3	CAST/EiJ	PWK/PhJ
CAST/EiJ:d6-PWK/PhJ:d4	-16.0551	-22.0896	-10.0205	3.38063e-13	d6	d4	CAST/EiJ	PWK/PhJ
CAST/EiJ:d6-PWK/PhJ:d5	-17.1687	-23.2032	-11.1341	0	d6	d5	CAST/EiJ	PWK/PhJ
CAST/EiJ:d6-WSB/EiJ:d1	-20.6539	-26.6885	-14.6194	0	d6	d1	CAST/EiJ	WSB/EiJ
CAST/EiJ:d6-WSB/EiJ:d2	-18.7348	-24.7694	-12.7003	0	d6	d2	CAST/EiJ	WSB/EiJ
CAST/EiJ:d6-WSB/EiJ:d3	-15.7217	-21.7562	-9.68711	4.03455e-13	d6	d3	CAST/EiJ	WSB/EiJ
CAST/EiJ:d6-WSB/EiJ:d4	-10.7562	-16.7908	-4.72166	1.4167e-09	d6	d4	CAST/EiJ	WSB/EiJ
CAST/EiJ:d7-129S1/SvImJ:d1	-22.04	-28.7464	-15.3335	0	d7	d1	CAST/EiJ	129S1/SvImJ
CAST/EiJ:d7-129S1/SvImJ:d2	-23.973	-30.6794	-17.2665	0	d7	d2	CAST/EiJ	129S1/SvImJ
CAST/EiJ:d7-129S1/SvImJ:d3	-20.313	-27.0194	-13.6065	0	d7	d3	CAST/EiJ	129S1/SvImJ
CAST/EiJ:d7-129S1/SvImJ:d4	-19.5765	-26.2829	-12.87	0	d7	d4	CAST/EiJ	129S1/SvImJ
CAST/EiJ:d7-129S1/SvImJ:d5	-17.7545	-24.4609	-11.048	3.49387e-13	d7	d5	CAST/EiJ	129S1/SvImJ
CAST/EiJ:d7-129S1/SvImJ:d6	-12.7394	-19.4459	-6.03295	4.63692e-11	d7	d6	CAST/EiJ	129S1/SvImJ
CAST/EiJ:d7-129S1/SvImJ:d7	-8.97449	-15.681	-2.26801	0.000101417	d7	d7	CAST/EiJ	129S1/SvImJ
CAST/EiJ:d7-A/J:d1	-22.2556	-28.962	-15.5491	0	d7	d1	CAST/EiJ	A/J
CAST/EiJ:d7-A/J:d2	-22.8911	-29.5975	-16.1846	0	d7	d2	CAST/EiJ	A/J
CAST/EiJ:d7-A/J:d3	-18.1481	-24.8545	-11.4416	2.28484e-13	d7	d3	CAST/EiJ	A/J
CAST/EiJ:d7-A/J:d4	-10.5286	-17.235	-3.82209	4.31636e-07	d7	d4	CAST/EiJ	A/J
CAST/EiJ:d7-C57BL/6J:d1	-22.557	-29.2033	-15.9107	0	d7	d1	CAST/EiJ	C57BL/6J
CAST/EiJ:d7-C57BL/6J:d2	-23.7203	-30.3666	-17.074	0	d7	d2	CAST/EiJ	C57BL/6J
CAST/EiJ:d7-C57BL/6J:d3	-21.0955	-27.7419	-14.4492	0	d7	d3	CAST/EiJ	C57BL/6J
CAST/EiJ:d7-C57BL/6J:d4	-18.267	-24.9133	-11.6207	9.91429e-14	d7	d4	CAST/EiJ	C57BL/6J
CAST/EiJ:d7-C57BL/6J:d5	-15.1151	-21.7614	-8.46875	4.25993e-13	d7	d5	CAST/EiJ	C57BL/6J
CAST/EiJ:d7-C57BL/6J:d6	-10.9181	-17.5645	-4.27182	6.54537e-08	d7	d6	CAST/EiJ	C57BL/6J
CAST/EiJ:d7-CAST/EiJ:d1	-23.6868	-30.6117	-16.762	0	d7	d1	CAST/EiJ	CAST/EiJ
CAST/EiJ:d7-CAST/EiJ:d2	-21.2051	-28.1299	-14.2803	0	d7	d2	CAST/EiJ	CAST/EiJ
CAST/EiJ:d7-CAST/EiJ:d3	-18.098	-25.0229	-11.1732	3.91687e-13	d7	d3	CAST/EiJ	CAST/EiJ
CAST/EiJ:d7-CAST/EiJ:d4	-13.0245	-19.9493	-6.09967	8.09678e-11	d7	d4	CAST/EiJ	CAST/EiJ
CAST/EiJ:d7-CAST/EiJ:d5	-7.06744	-13.9923	-0.142614	0.0369365	d7	d5	CAST/EiJ	CAST/EiJ
CAST/EiJ:d7-NOD/ShiLtJ:d1	-24.5198	-30.9699	-18.0697	0	d7	d1	CAST/EiJ	NOD/ShiLtJ
CAST/EiJ:d7-NOD/ShiLtJ:d2	-26.0186	-32.4687	-19.5685	0	d7	d2	CAST/EiJ	NOD/ShiLtJ
CAST/EiJ:d7-NOD/ShiLtJ:d3	-23.9154	-30.3655	-17.4653	0	d7	d3	CAST/EiJ	NOD/ShiLtJ
CAST/EiJ:d7-NOD/ShiLtJ:d4	-21.4178	-27.8679	-14.9677	0	d7	d4	CAST/EiJ	NOD/ShiLtJ
CAST/EiJ:d7-NOD/ShiLtJ:d5	-19.4006	-25.8507	-12.9505	0	d7	d5	CAST/EiJ	NOD/ShiLtJ
CAST/EiJ:d7-NOD/ShiLtJ:d6	-12.7853	-19.2353	-6.33518	4.21729e-12	d7	d6	CAST/EiJ	NOD/ShiLtJ
CAST/EiJ:d7-NZO/HlLtJ:d1	-22.9919	-29.7643	-16.2196	0	d7	d1	CAST/EiJ	NZO/HlLtJ
CAST/EiJ:d7-NZO/HlLtJ:d2	-25.6572	-32.4295	-18.8849	0	d7	d2	CAST/EiJ	NZO/HlLtJ
CAST/EiJ:d7-NZO/HlLtJ:d3	-22.8277	-29.6001	-16.0554	0	d7	d3	CAST/EiJ	NZO/HlLtJ
CAST/EiJ:d7-NZO/HlLtJ:d4	-22.7461	-29.5185	-15.9738	0	d7	d4	CAST/EiJ	NZO/HlLtJ
CAST/EiJ:d7-NZO/HlLtJ:d5	-22.8735	-29.6458	-16.1012	0	d7	d5	CAST/EiJ	NZO/HlLtJ
CAST/EiJ:d7-NZO/HlLtJ:d6	-21.4158	-28.1881	-14.6435	0	d7	d6	CAST/EiJ	NZO/HlLtJ
CAST/EiJ:d7-PWK/PhJ:d1	-18.0329	-24.6241	-11.4417	1.43663e-13	d7	d1	CAST/EiJ	PWK/PhJ
CAST/EiJ:d7-PWK/PhJ:d2	-16.7516	-23.3427	-10.1604	3.97571e-13	d7	d2	CAST/EiJ	PWK/PhJ
CAST/EiJ:d7-PWK/PhJ:d3	-17.3793	-23.9704	-10.7881	3.74922e-13	d7	d3	CAST/EiJ	PWK/PhJ
CAST/EiJ:d7-PWK/PhJ:d4	-18.2356	-24.8268	-11.6445	4.61853e-14	d7	d4	CAST/EiJ	PWK/PhJ
CAST/EiJ:d7-PWK/PhJ:d5	-19.3493	-25.9404	-12.7581	0	d7	d5	CAST/EiJ	PWK/PhJ
CAST/EiJ:d7-PWK/PhJ:d6	-19.6388	-26.23	-13.0477	0	d7	d6	CAST/EiJ	PWK/PhJ
CAST/EiJ:d7-WSB/EiJ:d1	-22.8345	-29.4257	-16.2434	0	d7	d1	CAST/EiJ	WSB/EiJ
CAST/EiJ:d7-WSB/EiJ:d2	-20.9154	-27.5066	-14.3243	0	d7	d2	CAST/EiJ	WSB/EiJ
CAST/EiJ:d7-WSB/EiJ:d3	-17.9023	-24.4934	-11.3111	1.96176e-13	d7	d3	CAST/EiJ	WSB/EiJ
CAST/EiJ:d7-WSB/EiJ:d4	-12.9368	-19.528	-6.34564	7.24409e-12	d7	d4	CAST/EiJ	WSB/EiJ
CAST/EiJ:d7-WSB/EiJ:d5	-8.18544	-14.7766	-1.59427	0.000752463	d7	d5	CAST/EiJ	WSB/EiJ
NOD/ShiLtJ:d2-PWK/PhJ:d1	7.98568	2.61669	13.3547	3.32559e-06	d2	d1	NOD/ShiLtJ	PWK/PhJ
NOD/ShiLtJ:d3-A/J:d3	5.76733	0.257403	11.2773	0.0247498	d3	d3	NOD/ShiLtJ	A/J
NOD/ShiLtJ:d3-CAST/EiJ:d3	5.81737	0.0436602	11.5911	0.0447988	d3	d3	NOD/ShiLtJ	CAST/EiJ
NOD/ShiLtJ:d3-PWK/PhJ:d1	5.88248	0.513493	11.2515	0.0111651	d3	d1	NOD/ShiLtJ	PWK/PhJ
NOD/ShiLtJ:d3-PWK/PhJ:d2	7.16384	1.79486	12.5328	0.000110302	d3	d2	NOD/ShiLtJ	PWK/PhJ
NOD/ShiLtJ:d4-A/J:d4	10.8892	5.3793	16.3992	4.91795e-12	d4	d4	NOD/ShiLtJ	A/J
NOD/ShiLtJ:d4-CAST/EiJ:d4	8.3933	2.61959	14.167	7.4201e-06	d4	d4	NOD/ShiLtJ	CAST/EiJ
NOD/ShiLtJ:d5-A/J:d4	8.87203	3.3621	14.382	1.53539e-07	d5	d4	NOD/ShiLtJ	A/J
NOD/ShiLtJ:d5-A/J:d5	14.915	9.4051	20.425	2.42251e-13	d5	d5	NOD/ShiLtJ	A/J
NOD/ShiLtJ:d5-CAST/EiJ:d4	6.3761	0.60239	12.1498	0.00963475	d5	d4	NOD/ShiLtJ	CAST/EiJ
NOD/ShiLtJ:d5-CAST/EiJ:d5	12.3332	6.55945	18.1069	3.87357e-13	d5	d5	NOD/ShiLtJ	CAST/EiJ
NOD/ShiLtJ:d5-NOD/ShiLtJ:d2	-6.618	-11.8128	-1.42319	0.000393238	d5	d2	NOD/ShiLtJ	NOD/ShiLtJ
NOD/ShiLtJ:d5-NZO/HlLtJ:d2	-6.2566	-11.8465	-0.666697	0.00744879	d5	d2	NOD/ShiLtJ	NZO/HlLtJ
NOD/ShiLtJ:d5-WSB/EiJ:d4	6.46379	1.09481	11.8328	0.00158119	d5	d4	NOD/ShiLtJ	WSB/EiJ
NOD/ShiLtJ:d6-129S1/SvImJ:d1	-9.25471	-14.7646	-3.74478	2.44306e-08	d6	d1	NOD/ShiLtJ	129S1/SvImJ
NOD/ShiLtJ:d6-129S1/SvImJ:d2	-11.1877	-16.6976	-5.67778	1.30551e-12	d6	d2	NOD/ShiLtJ	129S1/SvImJ
NOD/ShiLtJ:d6-129S1/SvImJ:d3	-7.52771	-13.0376	-2.01778	5.48867e-05	d6	d3	NOD/ShiLtJ	129S1/SvImJ
NOD/ShiLtJ:d6-129S1/SvImJ:d4	-6.79121	-12.3011	-1.28128	0.000905635	d6	d4	NOD/ShiLtJ	129S1/SvImJ
NOD/ShiLtJ:d6-A/J:d1	-9.47031	-14.9802	-3.96038	8.41128e-09	d6	d1	NOD/ShiLtJ	A/J
NOD/ShiLtJ:d6-A/J:d2	-10.1058	-15.6157	-4.59588	3.20225e-10	d6	d2	NOD/ShiLtJ	A/J
NOD/ShiLtJ:d6-A/J:d5	8.29969	2.78976	13.8096	2.10062e-06	d6	d5	NOD/ShiLtJ	A/J
NOD/ShiLtJ:d6-A/J:d6	12.4335	6.75602	18.1109	3.44502e-13	d6	d6	NOD/ShiLtJ	A/J
NOD/ShiLtJ:d6-C57BL/6J:d1	-9.77172	-15.2083	-4.33516	9.24233e-10	d6	d1	NOD/ShiLtJ	C57BL/6J
NOD/ShiLtJ:d6-C57BL/6J:d2	-10.9351	-16.3716	-5.49849	1.9923e-12	d6	d2	NOD/ShiLtJ	C57BL/6J
NOD/ShiLtJ:d6-C57BL/6J:d3	-8.31029	-13.7468	-2.87373	1.21516e-06	d6	d3	NOD/ShiLtJ	C57BL/6J
NOD/ShiLtJ:d6-C57BL/6J:d4	-5.48172	-10.9183	-0.0451603	0.044313	d6	d4	NOD/ShiLtJ	C57BL/6J
NOD/ShiLtJ:d6-CAST/EiJ:d1	-10.9016	-16.6753	-5.12788	6.52015e-11	d6	d1	NOD/ShiLtJ	CAST/EiJ
NOD/ShiLtJ:d6-CAST/EiJ:d2	-8.41983	-14.1935	-2.64612	6.65719e-06	d6	d2	NOD/ShiLtJ	CAST/EiJ
NOD/ShiLtJ:d6-CAST/EiJ:d6	10.6047	4.72454	16.4848	7.76674e-10	d6	d6	NOD/ShiLtJ	CAST/EiJ
NOD/ShiLtJ:d6-NOD/ShiLtJ:d1	-11.7345	-16.9294	-6.53973	4.14668e-13	d6	d1	NOD/ShiLtJ	NOD/ShiLtJ
NOD/ShiLtJ:d6-NOD/ShiLtJ:d2	-13.2333	-18.4282	-8.03853	3.95795e-13	d6	d2	NOD/ShiLtJ	NOD/ShiLtJ
NOD/ShiLtJ:d6-NOD/ShiLtJ:d3	-11.1301	-16.325	-5.93533	3.72924e-13	d6	d3	NOD/ShiLtJ	NOD/ShiLtJ
NOD/ShiLtJ:d6-NOD/ShiLtJ:d4	-8.63254	-13.8274	-3.43773	3.94771e-08	d6	d4	NOD/ShiLtJ	NOD/ShiLtJ
NOD/ShiLtJ:d6-NOD/ShiLtJ:d5	-6.61534	-11.8102	-1.42053	0.00039739	d6	d5	NOD/ShiLtJ	NOD/ShiLtJ
NOD/ShiLtJ:d6-NZO/HlLtJ:d1	-10.2067	-15.7966	-4.61678	4.06379e-10	d6	d1	NOD/ShiLtJ	NZO/HlLtJ
NOD/ShiLtJ:d6-NZO/HlLtJ:d2	-12.8719	-18.4618	-7.28204	4.07452e-13	d6	d2	NOD/ShiLtJ	NZO/HlLtJ
NOD/ShiLtJ:d6-NZO/HlLtJ:d3	-10.0425	-15.6324	-4.45256	9.47596e-10	d6	d3	NOD/ShiLtJ	NZO/HlLtJ
NOD/ShiLtJ:d6-NZO/HlLtJ:d4	-9.96089	-15.5508	-4.37099	1.43673e-09	d6	d4	NOD/ShiLtJ	NZO/HlLtJ
NOD/ShiLtJ:d6-NZO/HlLtJ:d5	-10.0883	-15.6782	-4.49835	7.49217e-10	d6	d5	NOD/ShiLtJ	NZO/HlLtJ
NOD/ShiLtJ:d6-PWK/PhJ:d4	-5.45039	-10.8194	-0.0813996	0.0400535	d6	d4	NOD/ShiLtJ	PWK/PhJ
NOD/ShiLtJ:d6-PWK/PhJ:d5	-6.56402	-11.933	-1.19504	0.00110138	d6	d5	NOD/ShiLtJ	PWK/PhJ
NOD/ShiLtJ:d6-WSB/EiJ:d1	-10.0493	-15.4183	-4.68029	1.06098e-10	d6	d1	NOD/ShiLtJ	WSB/EiJ
NOD/ShiLtJ:d6-WSB/EiJ:d2	-8.13018	-13.4992	-2.7612	1.72853e-06	d6	d2	NOD/ShiLtJ	WSB/EiJ
NOD/ShiLtJ:d7-129S1/SvImJ:d1	-12.9342	-18.4949	-7.37347	3.94906e-13	d7	d1	NOD/ShiLtJ	129S1/SvImJ
NOD/ShiLtJ:d7-129S1/SvImJ:d2	-14.8672	-20.4279	-9.30647	3.04756e-13	d7	d2	NOD/ShiLtJ	129S1/SvImJ
NOD/ShiLtJ:d7-129S1/SvImJ:d3	-11.2072	-16.7679	-5.64647	1.80878e-12	d7	d3	NOD/ShiLtJ	129S1/SvImJ
NOD/ShiLtJ:d7-129S1/SvImJ:d4	-10.4707	-16.0314	-4.90997	7.59922e-11	d7	d4	NOD/ShiLtJ	129S1/SvImJ
NOD/ShiLtJ:d7-129S1/SvImJ:d5	-8.64869	-14.2094	-3.08797	6.23938e-07	d7	d5	NOD/ShiLtJ	129S1/SvImJ
NOD/ShiLtJ:d7-A/J:d1	-13.1498	-18.7105	-7.58907	4.04898e-13	d7	d1	NOD/ShiLtJ	A/J
NOD/ShiLtJ:d7-A/J:d2	-13.7853	-19.346	-8.22457	4.02789e-13	d7	d2	NOD/ShiLtJ	A/J
NOD/ShiLtJ:d7-A/J:d3	-9.04229	-14.603	-3.48157	1.01395e-07	d7	d3	NOD/ShiLtJ	A/J
NOD/ShiLtJ:d7-A/J:d6	8.75398	3.02724	14.4807	1.21455e-06	d7	d6	NOD/ShiLtJ	A/J
NOD/ShiLtJ:d7-A/J:d7	11.3721	4.45923	18.285	6.15463e-08	d7	d7	NOD/ShiLtJ	A/J
NOD/ShiLtJ:d7-C57BL/6J:d1	-13.4512	-18.9392	-7.96318	3.9968e-13	d7	d1	NOD/ShiLtJ	C57BL/6J
NOD/ShiLtJ:d7-C57BL/6J:d2	-14.6145	-20.1026	-9.12651	3.35842e-13	d7	d2	NOD/ShiLtJ	C57BL/6J
NOD/ShiLtJ:d7-C57BL/6J:d3	-11.9898	-17.4778	-6.50175	3.5516e-13	d7	d3	NOD/ShiLtJ	C57BL/6J
NOD/ShiLtJ:d7-C57BL/6J:d4	-9.1612	-14.6492	-3.67318	3.22571e-08	d7	d4	NOD/ShiLtJ	C57BL/6J
NOD/ShiLtJ:d7-C57BL/6J:d5	-6.0093	-11.4973	-0.521274	0.0112893	d7	d5	NOD/ShiLtJ	C57BL/6J
NOD/ShiLtJ:d7-CAST/EiJ:d1	-14.5811	-20.4033	-8.75888	3.89466e-13	d7	d1	NOD/ShiLtJ	CAST/EiJ
NOD/ShiLtJ:d7-CAST/EiJ:d2	-12.0993	-17.9215	-6.27712	6.03739e-13	d7	d2	NOD/ShiLtJ	CAST/EiJ
NOD/ShiLtJ:d7-CAST/EiJ:d3	-8.99225	-14.8144	-3.17006	8.18731e-07	d7	d3	NOD/ShiLtJ	CAST/EiJ
NOD/ShiLtJ:d7-CAST/EiJ:d6	6.92518	0.997443	12.8529	0.00309328	d7	d6	NOD/ShiLtJ	CAST/EiJ
NOD/ShiLtJ:d7-CAST/EiJ:d7	9.10577	2.61226	15.5993	2.44184e-05	d7	d7	NOD/ShiLtJ	CAST/EiJ
NOD/ShiLtJ:d7-NOD/ShiLtJ:d1	-15.414	-20.6627	-10.1654	0	d7	d1	NOD/ShiLtJ	NOD/ShiLtJ
NOD/ShiLtJ:d7-NOD/ShiLtJ:d2	-16.9128	-22.1615	-11.6642	0	d7	d2	NOD/ShiLtJ	NOD/ShiLtJ
NOD/ShiLtJ:d7-NOD/ShiLtJ:d3	-14.8096	-20.0583	-9.56098	0	d7	d3	NOD/ShiLtJ	NOD/ShiLtJ
NOD/ShiLtJ:d7-NOD/ShiLtJ:d4	-12.312	-17.5607	-7.06338	3.87912e-13	d7	d4	NOD/ShiLtJ	NOD/ShiLtJ
NOD/ShiLtJ:d7-NOD/ShiLtJ:d5	-10.2948	-15.5435	-5.04618	7.5262e-12	d7	d5	NOD/ShiLtJ	NOD/ShiLtJ
NOD/ShiLtJ:d7-NZO/HlLtJ:d1	-13.8862	-19.5261	-8.24619	3.93019e-13	d7	d1	NOD/ShiLtJ	NZO/HlLtJ
NOD/ShiLtJ:d7-NZO/HlLtJ:d2	-16.5514	-22.1914	-10.9115	0	d7	d2	NOD/ShiLtJ	NZO/HlLtJ
NOD/ShiLtJ:d7-NZO/HlLtJ:d3	-13.7219	-19.3619	-8.08198	3.93685e-13	d7	d3	NOD/ShiLtJ	NZO/HlLtJ
NOD/ShiLtJ:d7-NZO/HlLtJ:d4	-13.6404	-19.2803	-8.0004	3.97238e-13	d7	d4	NOD/ShiLtJ	NZO/HlLtJ
NOD/ShiLtJ:d7-NZO/HlLtJ:d5	-13.7677	-19.4077	-8.12777	3.92686e-13	d7	d5	NOD/ShiLtJ	NZO/HlLtJ
NOD/ShiLtJ:d7-NZO/HlLtJ:d6	-12.31	-17.95	-6.67007	3.56049e-13	d7	d6	NOD/ShiLtJ	NZO/HlLtJ
NOD/ShiLtJ:d7-PWK/PhJ:d1	-8.92714	-14.3482	-3.50605	5.88675e-08	d7	d1	NOD/ShiLtJ	PWK/PhJ
NOD/ShiLtJ:d7-PWK/PhJ:d2	-7.64578	-13.0669	-2.22469	2.03039e-05	d7	d2	NOD/ShiLtJ	PWK/PhJ
NOD/ShiLtJ:d7-PWK/PhJ:d3	-8.2735	-13.6946	-2.85241	1.29022e-06	d7	d3	NOD/ShiLtJ	PWK/PhJ
NOD/ShiLtJ:d7-PWK/PhJ:d4	-9.12987	-14.551	-3.70878	2.16371e-08	d7	d4	NOD/ShiLtJ	PWK/PhJ
NOD/ShiLtJ:d7-PWK/PhJ:d5	-10.2435	-15.6646	-4.82241	6.2501e-11	d7	d5	NOD/ShiLtJ	PWK/PhJ
NOD/ShiLtJ:d7-PWK/PhJ:d6	-10.5331	-15.9541	-5.11196	1.27903e-11	d7	d6	NOD/ShiLtJ	PWK/PhJ
NOD/ShiLtJ:d7-WSB/EiJ:d1	-13.7288	-19.1498	-8.30766	4.00235e-13	d7	d1	NOD/ShiLtJ	WSB/EiJ
NOD/ShiLtJ:d7-WSB/EiJ:d2	-11.8097	-17.2308	-6.38857	3.66041e-13	d7	d2	NOD/ShiLtJ	WSB/EiJ
NOD/ShiLtJ:d7-WSB/EiJ:d3	-8.79648	-14.2176	-3.37539	1.11008e-07	d7	d3	NOD/ShiLtJ	WSB/EiJ
NZO/HlLtJ:d2-PWK/PhJ:d1	7.62428	1.87215	13.3764	0.000133388	d2	d1	NZO/HlLtJ	PWK/PhJ
NZO/HlLtJ:d3-PWK/PhJ:d2	6.07617	0.324043	11.8283	0.021263	d3	d2	NZO/HlLtJ	PWK/PhJ
NZO/HlLtJ:d4-A/J:d4	12.2176	6.33368	18.1015	6.15397e-13	d4	d4	NZO/HlLtJ	A/J
NZO/HlLtJ:d4-CAST/EiJ:d4	9.72165	3.59003	15.8533	2.90178e-07	d4	d4	NZO/HlLtJ	CAST/EiJ
NZO/HlLtJ:d4-PWK/PhJ:d2	5.99459	0.242464	11.7467	0.0265771	d4	d2	NZO/HlLtJ	PWK/PhJ
NZO/HlLtJ:d5-A/J:d4	12.345	6.46105	18.2289	4.9083e-13	d5	d4	NZO/HlLtJ	A/J
NZO/HlLtJ:d5-A/J:d5	18.388	12.504	24.2719	0	d5	d5	NZO/HlLtJ	A/J
NZO/HlLtJ:d5-C57BL/6J:d5	7.75844	1.94319	13.5737	0.00011065	d5	d5	NZO/HlLtJ	C57BL/6J
NZO/HlLtJ:d5-CAST/EiJ:d4	9.84902	3.7174	15.9806	1.69973e-07	d5	d4	NZO/HlLtJ	CAST/EiJ
NZO/HlLtJ:d5-CAST/EiJ:d5	15.8061	9.67446	21.9377	3.91132e-13	d5	d5	NZO/HlLtJ	CAST/EiJ
NZO/HlLtJ:d5-PWK/PhJ:d2	6.12196	0.369833	11.8741	0.018719	d5	d2	NZO/HlLtJ	PWK/PhJ
NZO/HlLtJ:d5-WSB/EiJ:d4	9.93671	4.18458	15.6888	6.61393e-09	d5	d4	NZO/HlLtJ	WSB/EiJ
NZO/HlLtJ:d6-129S1/SvImJ:d6	8.67639	2.79249	14.5603	4.51885e-06	d6	d6	NZO/HlLtJ	129S1/SvImJ
NZO/HlLtJ:d6-A/J:d4	10.8873	5.00335	16.7712	1.99206e-10	d6	d4	NZO/HlLtJ	A/J
NZO/HlLtJ:d6-A/J:d5	16.9303	11.0464	22.8142	0	d6	d5	NZO/HlLtJ	A/J
NZO/HlLtJ:d6-A/J:d6	21.064	15.023	27.1051	0	d6	d6	NZO/HlLtJ	A/J
NZO/HlLtJ:d6-C57BL/6J:d5	6.30074	0.485495	12.116	0.0136802	d6	d5	NZO/HlLtJ	C57BL/6J
NZO/HlLtJ:d6-C57BL/6J:d6	10.4977	4.68242	16.3129	7.39211e-10	d6	d6	NZO/HlLtJ	C57BL/6J
NZO/HlLtJ:d6-CAST/EiJ:d4	8.39132	2.2597	14.5229	5.21283e-05	d6	d4	NZO/HlLtJ	CAST/EiJ
NZO/HlLtJ:d6-CAST/EiJ:d5	14.3484	8.21676	20.48	3.99569e-13	d6	d5	NZO/HlLtJ	CAST/EiJ
NZO/HlLtJ:d6-CAST/EiJ:d6	19.2352	13.0033	25.4671	0	d6	d6	NZO/HlLtJ	CAST/EiJ
NZO/HlLtJ:d6-NOD/ShiLtJ:d6	8.63056	3.04066	14.2205	8.29503e-07	d6	d6	NZO/HlLtJ	NOD/ShiLtJ
NZO/HlLtJ:d6-WSB/EiJ:d4	8.47901	2.72688	14.2311	4.57692e-06	d6	d4	NZO/HlLtJ	WSB/EiJ
NZO/HlLtJ:d6-WSB/EiJ:d5	13.2304	7.47825	18.9825	4.14224e-13	d6	d5	NZO/HlLtJ	WSB/EiJ
NZO/HlLtJ:d7-129S1/SvImJ:d6	8.62333	2.73943	14.5072	5.60252e-06	d7	d6	NZO/HlLtJ	129S1/SvImJ
NZO/HlLtJ:d7-129S1/SvImJ:d7	12.3883	6.50436	18.2722	4.60521e-13	d7	d7	NZO/HlLtJ	129S1/SvImJ
NZO/HlLtJ:d7-A/J:d4	10.8342	4.95029	16.7181	2.59404e-10	d7	d4	NZO/HlLtJ	A/J
NZO/HlLtJ:d7-A/J:d5	16.8772	10.9933	22.7611	0	d7	d5	NZO/HlLtJ	A/J
NZO/HlLtJ:d7-A/J:d6	21.011	14.9699	27.052	0	d7	d6	NZO/HlLtJ	A/J
NZO/HlLtJ:d7-A/J:d7	23.6291	16.4537	30.8045	0	d7	d7	NZO/HlLtJ	A/J
NZO/HlLtJ:d7-C57BL/6J:d5	6.24768	0.43243	12.0629	0.0158976	d7	d5	NZO/HlLtJ	C57BL/6J
NZO/HlLtJ:d7-C57BL/6J:d6	10.4446	4.62935	16.2599	9.6031e-10	d7	d6	NZO/HlLtJ	C57BL/6J
NZO/HlLtJ:d7-C57BL/6J:d7	14.9516	8.99273	20.9104	4.07563e-13	d7	d7	NZO/HlLtJ	C57BL/6J
NZO/HlLtJ:d7-CAST/EiJ:d4	8.33825	2.20664	14.4699	6.31226e-05	d7	d4	NZO/HlLtJ	CAST/EiJ
NZO/HlLtJ:d7-CAST/EiJ:d5	14.2953	8.1637	20.4269	4.10671e-13	d7	d5	NZO/HlLtJ	CAST/EiJ
NZO/HlLtJ:d7-CAST/EiJ:d6	19.1822	12.9502	25.4141	0	d7	d6	NZO/HlLtJ	CAST/EiJ
NZO/HlLtJ:d7-CAST/EiJ:d7	21.3627	14.5904	28.1351	0	d7	d7	NZO/HlLtJ	CAST/EiJ
NZO/HlLtJ:d7-NOD/ShiLtJ:d6	8.57749	2.98759	14.1674	1.05069e-06	d7	d6	NZO/HlLtJ	NOD/ShiLtJ
NZO/HlLtJ:d7-NOD/ShiLtJ:d7	12.257	6.61701	17.8969	3.39617e-13	d7	d7	NZO/HlLtJ	NOD/ShiLtJ
NZO/HlLtJ:d7-WSB/EiJ:d4	8.42595	2.67382	14.1781	5.70201e-06	d7	d4	NZO/HlLtJ	WSB/EiJ
NZO/HlLtJ:d7-WSB/EiJ:d5	13.1773	7.42518	18.9294	4.31988e-13	d7	d5	NZO/HlLtJ	WSB/EiJ
NZO/HlLtJ:d7-WSB/EiJ:d6	15.9373	10.1852	21.6894	4.05231e-14	d7	d6	NZO/HlLtJ	WSB/EiJ
PWK/PhJ:d1-NOD/ShiLtJ:d1	-6.48688	-11.8559	-1.11789	0.00145571	d1	d1	PWK/PhJ	NOD/ShiLtJ
PWK/PhJ:d2-129S1/SvImJ:d2	-7.22141	-12.8959	-1.54697	0.000404223	d2	d2	PWK/PhJ	129S1/SvImJ
PWK/PhJ:d2-A/J:d2	-6.13951	-11.814	-0.465069	0.0140306	d2	d2	PWK/PhJ	A/J
PWK/PhJ:d2-C57BL/6J:d1	-5.80542	-11.4086	-0.202198	0.0291922	d2	d1	PWK/PhJ	C57BL/6J
PWK/PhJ:d2-C57BL/6J:d2	-6.96876	-12.572	-1.36553	0.000725581	d2	d2	PWK/PhJ	C57BL/6J
PWK/PhJ:d2-CAST/EiJ:d1	-6.9353	-12.8662	-1.00439	0.00303214	d2	d1	PWK/PhJ	CAST/EiJ
PWK/PhJ:d2-NOD/ShiLtJ:d1	-7.76824	-13.1372	-2.39926	8.71464e-06	d2	d1	PWK/PhJ	NOD/ShiLtJ
PWK/PhJ:d2-NOD/ShiLtJ:d2	-9.26704	-14.636	-3.89806	6.88477e-09	d2	d2	PWK/PhJ	NOD/ShiLtJ
PWK/PhJ:d2-NZO/HlLtJ:d1	-6.24038	-11.9925	-0.488254	0.0133671	d2	d1	PWK/PhJ	NZO/HlLtJ
PWK/PhJ:d2-NZO/HlLtJ:d2	-8.90565	-14.6578	-3.15352	7.45317e-07	d2	d2	PWK/PhJ	NZO/HlLtJ
PWK/PhJ:d2-WSB/EiJ:d1	-6.08298	-11.6207	-0.545291	0.0106442	d2	d1	PWK/PhJ	WSB/EiJ
PWK/PhJ:d3-129S1/SvImJ:d2	-6.59368	-12.2681	-0.91924	0.00347144	d3	d2	PWK/PhJ	129S1/SvImJ
PWK/PhJ:d3-C57BL/6J:d2	-6.34103	-11.9443	-0.737804	0.00599229	d3	d2	PWK/PhJ	C57BL/6J
PWK/PhJ:d3-CAST/EiJ:d1	-6.30757	-12.2385	-0.37666	0.0189577	d3	d1	PWK/PhJ	CAST/EiJ
PWK/PhJ:d3-NOD/ShiLtJ:d1	-7.14052	-12.5095	-1.77153	0.000121135	d3	d1	PWK/PhJ	NOD/ShiLtJ
PWK/PhJ:d3-NOD/ShiLtJ:d2	-8.63932	-14.0083	-3.27033	1.57883e-07	d3	d2	PWK/PhJ	NOD/ShiLtJ
PWK/PhJ:d3-NOD/ShiLtJ:d3	-6.53612	-11.9051	-1.16713	0.00121888	d3	d3	PWK/PhJ	NOD/ShiLtJ
PWK/PhJ:d3-NZO/HlLtJ:d2	-8.27792	-14.03	-2.52579	1.04523e-05	d3	d2	PWK/PhJ	NZO/HlLtJ
PWK/PhJ:d4-129S1/SvImJ:d2	-5.73732	-11.4118	-0.0628765	0.0425438	d4	d2	PWK/PhJ	129S1/SvImJ
PWK/PhJ:d4-A/J:d4	7.70708	2.03264	13.3815	6.5487e-05	d4	d4	PWK/PhJ	A/J
PWK/PhJ:d4-NOD/ShiLtJ:d1	-6.28415	-11.6531	-0.915166	0.00297074	d4	d1	PWK/PhJ	NOD/ShiLtJ
PWK/PhJ:d4-NOD/ShiLtJ:d2	-7.78295	-13.1519	-2.41397	8.1715e-06	d4	d2	PWK/PhJ	NOD/ShiLtJ
PWK/PhJ:d4-NOD/ShiLtJ:d3	-5.67975	-11.0487	-0.310766	0.0207454	d4	d3	PWK/PhJ	NOD/ShiLtJ
PWK/PhJ:d4-NZO/HlLtJ:d2	-7.42156	-13.1737	-1.66943	0.000280951	d4	d2	PWK/PhJ	NZO/HlLtJ
PWK/PhJ:d5-A/J:d4	8.82072	3.14627	14.4952	6.37499e-07	d5	d4	PWK/PhJ	A/J
PWK/PhJ:d5-A/J:d5	14.8637	9.18927	20.5382	3.76477e-13	d5	d5	PWK/PhJ	A/J
PWK/PhJ:d5-CAST/EiJ:d4	6.32478	0.393873	12.2557	0.018091	d5	d4	PWK/PhJ	CAST/EiJ
PWK/PhJ:d5-CAST/EiJ:d5	12.2818	6.35093	18.2128	6.62803e-13	d5	d5	PWK/PhJ	CAST/EiJ
PWK/PhJ:d5-NOD/ShiLtJ:d2	-6.66932	-12.0383	-1.30033	0.000747793	d5	d2	PWK/PhJ	NOD/ShiLtJ
PWK/PhJ:d5-NZO/HlLtJ:d2	-6.30792	-12.06	-0.55579	0.0109815	d5	d2	PWK/PhJ	NZO/HlLtJ
PWK/PhJ:d5-WSB/EiJ:d4	6.41248	0.874788	11.9502	0.00373669	d5	d4	PWK/PhJ	WSB/EiJ
PWK/PhJ:d6-129S1/SvImJ:d6	6.89941	1.22497	12.5739	0.00125516	d6	d6	PWK/PhJ	129S1/SvImJ
PWK/PhJ:d6-A/J:d4	9.11027	3.43582	14.7847	1.73429e-07	d6	d4	PWK/PhJ	A/J
PWK/PhJ:d6-A/J:d5	15.1533	9.47882	20.8277	3.22853e-13	d6	d5	PWK/PhJ	A/J
PWK/PhJ:d6-A/J:d6	19.287	13.4498	25.1243	0	d6	d6	PWK/PhJ	A/J
PWK/PhJ:d6-C57BL/6J:d6	8.72068	3.11746	14.3239	6.07697e-07	d6	d6	PWK/PhJ	C57BL/6J
PWK/PhJ:d6-CAST/EiJ:d4	6.61433	0.683423	12.5452	0.00798939	d6	d4	PWK/PhJ	CAST/EiJ
PWK/PhJ:d6-CAST/EiJ:d5	12.5714	6.64048	18.5023	4.18443e-13	d6	d5	PWK/PhJ	CAST/EiJ
PWK/PhJ:d6-CAST/EiJ:d6	17.4582	11.4237	23.4928	0	d6	d6	PWK/PhJ	CAST/EiJ
PWK/PhJ:d6-NOD/ShiLtJ:d2	-6.37977	-11.7488	-1.01078	0.00212972	d6	d2	PWK/PhJ	NOD/ShiLtJ
PWK/PhJ:d6-NOD/ShiLtJ:d6	6.85357	1.48459	12.2226	0.000373179	d6	d6	PWK/PhJ	NOD/ShiLtJ
PWK/PhJ:d6-NZO/HlLtJ:d2	-6.01837	-11.7705	-0.26624	0.0249173	d6	d2	PWK/PhJ	NZO/HlLtJ
PWK/PhJ:d6-WSB/EiJ:d4	6.70203	1.16434	12.2397	0.00139942	d6	d4	PWK/PhJ	WSB/EiJ
PWK/PhJ:d6-WSB/EiJ:d5	11.4534	5.9157	16.9911	6.8312e-13	d6	d5	PWK/PhJ	WSB/EiJ
PWK/PhJ:d7-129S1/SvImJ:d6	8.63534	2.9609	14.3098	1.43723e-06	d7	d6	PWK/PhJ	129S1/SvImJ
PWK/PhJ:d7-129S1/SvImJ:d7	12.4003	6.72583	18.0747	3.54272e-13	d7	d7	PWK/PhJ	129S1/SvImJ
PWK/PhJ:d7-A/J:d4	10.8462	5.17175	16.5206	3.2584e-11	d7	d4	PWK/PhJ	A/J
PWK/PhJ:d7-A/J:d5	16.8892	11.2148	22.5636	0	d7	d5	PWK/PhJ	A/J
PWK/PhJ:d7-A/J:d6	21.023	15.1857	26.8602	0	d7	d6	PWK/PhJ	A/J
PWK/PhJ:d7-A/J:d7	23.6411	16.6364	30.6458	0	d7	d7	PWK/PhJ	A/J
PWK/PhJ:d7-C57BL/6J:d5	6.25969	0.656464	11.8629	0.00772693	d7	d5	PWK/PhJ	C57BL/6J
PWK/PhJ:d7-C57BL/6J:d6	10.4566	4.85339	16.0598	1.24987e-10	d7	d6	PWK/PhJ	C57BL/6J
PWK/PhJ:d7-C57BL/6J:d7	14.9636	9.21147	20.7157	3.83582e-13	d7	d7	PWK/PhJ	C57BL/6J
PWK/PhJ:d7-CAST/EiJ:d4	8.35026	2.41935	14.2812	2.14751e-05	d7	d4	PWK/PhJ	CAST/EiJ
PWK/PhJ:d7-CAST/EiJ:d5	14.3073	8.37641	20.2382	3.91576e-13	d7	d5	PWK/PhJ	CAST/EiJ
PWK/PhJ:d7-CAST/EiJ:d6	19.1942	13.1596	25.2287	0	d7	d6	PWK/PhJ	CAST/EiJ
PWK/PhJ:d7-CAST/EiJ:d7	21.3748	14.7836	27.9659	0	d7	d7	PWK/PhJ	CAST/EiJ
PWK/PhJ:d7-NOD/ShiLtJ:d6	8.5895	3.22052	13.9585	2.00723e-07	d7	d6	PWK/PhJ	NOD/ShiLtJ
PWK/PhJ:d7-NOD/ShiLtJ:d7	12.269	6.84789	17.6901	4.5175e-13	d7	d7	PWK/PhJ	NOD/ShiLtJ
PWK/PhJ:d7-WSB/EiJ:d4	8.43796	2.90027	13.9756	1.37021e-06	d7	d4	PWK/PhJ	WSB/EiJ
PWK/PhJ:d7-WSB/EiJ:d5	13.1893	7.65163	18.727	3.99569e-13	d7	d5	PWK/PhJ	WSB/EiJ
PWK/PhJ:d7-WSB/EiJ:d6	15.9493	10.4116	21.487	0	d7	d6	PWK/PhJ	WSB/EiJ
WSB/EiJ:d3-129S1/SvImJ:d2	-6.0707	-11.7451	-0.396261	0.0171153	d3	d2	WSB/EiJ	129S1/SvImJ
WSB/EiJ:d3-C57BL/6J:d2	-5.81805	-11.4213	-0.214825	0.0281951	d3	d2	WSB/EiJ	C57BL/6J
WSB/EiJ:d3-NOD/ShiLtJ:d1	-6.61754	-11.9865	-1.24855	0.00090547	d3	d1	WSB/EiJ	NOD/ShiLtJ
WSB/EiJ:d3-NOD/ShiLtJ:d2	-8.11634	-13.4853	-2.74735	1.84127e-06	d3	d2	WSB/EiJ	NOD/ShiLtJ
WSB/EiJ:d3-NOD/ShiLtJ:d3	-6.01314	-11.3821	-0.644151	0.00735754	d3	d3	WSB/EiJ	NOD/ShiLtJ
WSB/EiJ:d3-NZO/HlLtJ:d2	-7.75494	-13.5071	-2.00281	8.15831e-05	d3	d2	WSB/EiJ	NZO/HlLtJ
WSB/EiJ:d4-129S1/SvImJ:d1	-9.10316	-14.7776	-3.42872	1.79144e-07	d4	d1	WSB/EiJ	129S1/SvImJ
WSB/EiJ:d4-129S1/SvImJ:d2	-11.0362	-16.7106	-5.36172	1.20837e-11	d4	d2	WSB/EiJ	129S1/SvImJ
WSB/EiJ:d4-129S1/SvImJ:d3	-7.37616	-13.0506	-1.70172	0.000229551	d4	d3	WSB/EiJ	129S1/SvImJ
WSB/EiJ:d4-129S1/SvImJ:d4	-6.63966	-12.3141	-0.965216	0.00299033	d4	d4	WSB/EiJ	129S1/SvImJ
WSB/EiJ:d4-A/J:d1	-9.31876	-14.9932	-3.64432	6.63264e-08	d4	d1	WSB/EiJ	A/J
WSB/EiJ:d4-A/J:d2	-9.95426	-15.6287	-4.27982	3.14122e-09	d4	d2	WSB/EiJ	A/J
WSB/EiJ:d4-C57BL/6J:d1	-9.62017	-15.2234	-4.01695	8.85588e-09	d4	d1	WSB/EiJ	C57BL/6J
WSB/EiJ:d4-C57BL/6J:d2	-10.7835	-16.3867	-5.18028	2.20836e-11	d4	d2	WSB/EiJ	C57BL/6J
WSB/EiJ:d4-C57BL/6J:d3	-8.15874	-13.762	-2.55552	7.01658e-06	d4	d3	WSB/EiJ	C57BL/6J
WSB/EiJ:d4-CAST/EiJ:d1	-10.75	-16.681	-4.81914	5.98245e-10	d4	d1	WSB/EiJ	CAST/EiJ
WSB/EiJ:d4-CAST/EiJ:d2	-8.26828	-14.1992	-2.33737	2.94009e-05	d4	d2	WSB/EiJ	CAST/EiJ
WSB/EiJ:d4-NOD/ShiLtJ:d1	-11.583	-16.952	-6.21401	3.6593e-13	d4	d1	WSB/EiJ	NOD/ShiLtJ
WSB/EiJ:d4-NOD/ShiLtJ:d2	-13.0818	-18.4508	-7.71281	4.07785e-13	d4	d2	WSB/EiJ	NOD/ShiLtJ
WSB/EiJ:d4-NOD/ShiLtJ:d3	-10.9786	-16.3476	-5.60961	9.86655e-13	d4	d3	WSB/EiJ	NOD/ShiLtJ
WSB/EiJ:d4-NOD/ShiLtJ:d4	-8.48099	-13.85	-3.11201	3.37132e-07	d4	d4	WSB/EiJ	NOD/ShiLtJ
WSB/EiJ:d4-NZO/HlLtJ:d1	-10.0551	-15.8073	-4.303	3.73181e-09	d4	d1	WSB/EiJ	NZO/HlLtJ
WSB/EiJ:d4-NZO/HlLtJ:d2	-12.7204	-18.4725	-6.96827	3.89799e-13	d4	d2	WSB/EiJ	NZO/HlLtJ
WSB/EiJ:d4-NZO/HlLtJ:d3	-9.89092	-15.643	-4.13879	8.23879e-09	d4	d3	WSB/EiJ	NZO/HlLtJ
WSB/EiJ:d4-NZO/HlLtJ:d4	-9.80934	-15.5615	-4.05721	1.21581e-08	d4	d4	WSB/EiJ	NZO/HlLtJ
WSB/EiJ:d4-WSB/EiJ:d1	-9.89773	-15.4354	-4.36004	1.23222e-09	d4	d1	WSB/EiJ	WSB/EiJ
WSB/EiJ:d4-WSB/EiJ:d2	-7.97864	-13.5163	-2.44095	1.00493e-05	d4	d2	WSB/EiJ	WSB/EiJ
WSB/EiJ:d5-129S1/SvImJ:d1	-13.8545	-19.529	-8.18008	3.93796e-13	d5	d1	WSB/EiJ	129S1/SvImJ
WSB/EiJ:d5-129S1/SvImJ:d2	-15.7875	-21.462	-10.1131	7.66054e-15	d5	d2	WSB/EiJ	129S1/SvImJ
WSB/EiJ:d5-129S1/SvImJ:d3	-12.1275	-17.802	-6.45308	3.83582e-13	d5	d3	WSB/EiJ	129S1/SvImJ
WSB/EiJ:d5-129S1/SvImJ:d4	-11.391	-17.0655	-5.71658	2.19702e-12	d5	d4	WSB/EiJ	129S1/SvImJ
WSB/EiJ:d5-129S1/SvImJ:d5	-9.56902	-15.2435	-3.89458	2.03877e-08	d5	d5	WSB/EiJ	129S1/SvImJ
WSB/EiJ:d5-A/J:d1	-14.0701	-19.7446	-8.39568	4.03344e-13	d5	d1	WSB/EiJ	A/J
WSB/EiJ:d5-A/J:d2	-14.7056	-20.3801	-9.03118	3.88023e-13	d5	d2	WSB/EiJ	A/J
WSB/EiJ:d5-A/J:d3	-9.96262	-15.6371	-4.28818	3.01405e-09	d5	d3	WSB/EiJ	A/J
WSB/EiJ:d5-C57BL/6J:d1	-14.3715	-19.9748	-8.76831	3.96683e-13	d5	d1	WSB/EiJ	C57BL/6J
WSB/EiJ:d5-C57BL/6J:d2	-15.5349	-21.1381	-9.93164	3.38618e-14	d5	d2	WSB/EiJ	C57BL/6J
WSB/EiJ:d5-C57BL/6J:d3	-12.9101	-18.5133	-7.30688	4.03566e-13	d5	d3	WSB/EiJ	C57BL/6J
WSB/EiJ:d5-C57BL/6J:d4	-10.0815	-15.6848	-4.47831	8.77058e-10	d5	d4	WSB/EiJ	C57BL/6J
WSB/EiJ:d5-C57BL/6J:d5	-6.92963	-12.5329	-1.3264	0.000833708	d5	d5	WSB/EiJ	C57BL/6J
WSB/EiJ:d5-CAST/EiJ:d1	-15.5014	-21.4323	-9.5705	3.89466e-13	d5	d1	WSB/EiJ	CAST/EiJ
WSB/EiJ:d5-CAST/EiJ:d2	-13.0196	-18.9506	-7.08873	3.79141e-13	d5	d2	WSB/EiJ	CAST/EiJ
WSB/EiJ:d5-CAST/EiJ:d3	-9.91259	-15.8435	-3.98168	3.05429e-08	d5	d3	WSB/EiJ	CAST/EiJ
WSB/EiJ:d5-NOD/ShiLtJ:d1	-16.3344	-21.7033	-10.9654	0	d5	d1	WSB/EiJ	NOD/ShiLtJ
WSB/EiJ:d5-NOD/ShiLtJ:d2	-17.8332	-23.2021	-12.4642	0	d5	d2	WSB/EiJ	NOD/ShiLtJ
WSB/EiJ:d5-NOD/ShiLtJ:d3	-15.73	-21.0989	-10.361	0	d5	d3	WSB/EiJ	NOD/ShiLtJ
WSB/EiJ:d5-NOD/ShiLtJ:d4	-13.2324	-18.6013	-7.86337	3.83693e-13	d5	d4	WSB/EiJ	NOD/ShiLtJ
WSB/EiJ:d5-NOD/ShiLtJ:d5	-11.2152	-16.5841	-5.84617	5.35239e-13	d5	d5	WSB/EiJ	NOD/ShiLtJ
WSB/EiJ:d5-NZO/HlLtJ:d1	-14.8065	-20.5586	-9.05437	4.11116e-13	d5	d1	WSB/EiJ	NZO/HlLtJ
WSB/EiJ:d5-NZO/HlLtJ:d2	-17.4718	-23.2239	-11.7196	0	d5	d2	WSB/EiJ	NZO/HlLtJ
WSB/EiJ:d5-NZO/HlLtJ:d3	-14.6423	-20.3944	-8.89016	4.07785e-13	d5	d3	WSB/EiJ	NZO/HlLtJ
WSB/EiJ:d5-NZO/HlLtJ:d4	-14.5607	-20.3128	-8.80858	4.03677e-13	d5	d4	WSB/EiJ	NZO/HlLtJ
WSB/EiJ:d5-NZO/HlLtJ:d5	-14.6881	-20.4402	-8.93594	4.04232e-13	d5	d5	WSB/EiJ	NZO/HlLtJ
WSB/EiJ:d5-PWK/PhJ:d1	-9.84748	-15.3852	-4.30979	1.59487e-09	d5	d1	WSB/EiJ	PWK/PhJ
WSB/EiJ:d5-PWK/PhJ:d2	-8.56611	-14.1038	-3.02842	7.71113e-07	d5	d2	WSB/EiJ	PWK/PhJ
WSB/EiJ:d5-PWK/PhJ:d3	-9.19384	-14.7315	-3.65615	4.11248e-08	d5	d3	WSB/EiJ	PWK/PhJ
WSB/EiJ:d5-PWK/PhJ:d4	-10.0502	-15.5879	-4.51251	5.59384e-10	d5	d4	WSB/EiJ	PWK/PhJ
WSB/EiJ:d5-PWK/PhJ:d5	-11.1638	-16.7015	-5.62615	1.78668e-12	d5	d5	WSB/EiJ	PWK/PhJ
WSB/EiJ:d5-WSB/EiJ:d1	-14.6491	-20.1868	-9.1114	3.64708e-13	d5	d1	WSB/EiJ	WSB/EiJ
WSB/EiJ:d5-WSB/EiJ:d2	-12.73	-18.2677	-7.19231	4.15779e-13	d5	d2	WSB/EiJ	WSB/EiJ
WSB/EiJ:d5-WSB/EiJ:d3	-9.71682	-15.2545	-4.17913	3.10242e-09	d5	d3	WSB/EiJ	WSB/EiJ
WSB/EiJ:d6-129S1/SvImJ:d1	-16.6145	-22.289	-10.9401	0	d6	d1	WSB/EiJ	129S1/SvImJ
WSB/EiJ:d6-129S1/SvImJ:d2	-18.5475	-24.222	-12.8731	0	d6	d2	WSB/EiJ	129S1/SvImJ
WSB/EiJ:d6-129S1/SvImJ:d3	-14.8875	-20.562	-9.21308	3.74478e-13	d6	d3	WSB/EiJ	129S1/SvImJ
WSB/EiJ:d6-129S1/SvImJ:d4	-14.151	-19.8255	-8.47658	3.95128e-13	d6	d4	WSB/EiJ	129S1/SvImJ
WSB/EiJ:d6-129S1/SvImJ:d5	-12.329	-18.0035	-6.65458	3.38174e-13	d6	d5	WSB/EiJ	129S1/SvImJ
WSB/EiJ:d6-129S1/SvImJ:d6	-7.31398	-12.9884	-1.63953	0.000288621	d6	d6	WSB/EiJ	129S1/SvImJ
WSB/EiJ:d6-A/J:d1	-16.8301	-22.5046	-11.1557	0	d6	d1	WSB/EiJ	A/J
WSB/EiJ:d6-A/J:d2	-17.4656	-23.1401	-11.7912	0	d6	d2	WSB/EiJ	A/J
WSB/EiJ:d6-A/J:d3	-12.7226	-18.3971	-7.04818	4.07341e-13	d6	d3	WSB/EiJ	A/J
WSB/EiJ:d6-C57BL/6J:d1	-17.1315	-22.7348	-11.5283	0	d6	d1	WSB/EiJ	C57BL/6J
WSB/EiJ:d6-C57BL/6J:d2	-18.2949	-23.8981	-12.6916	0	d6	d2	WSB/EiJ	C57BL/6J
WSB/EiJ:d6-C57BL/6J:d3	-15.6701	-21.2733	-10.0669	0	d6	d3	WSB/EiJ	C57BL/6J
WSB/EiJ:d6-C57BL/6J:d4	-12.8415	-18.4448	-7.23831	4.3221e-13	d6	d4	WSB/EiJ	C57BL/6J
WSB/EiJ:d6-C57BL/6J:d5	-9.68963	-15.2929	-4.0864	6.29082e-09	d6	d5	WSB/EiJ	C57BL/6J
WSB/EiJ:d6-CAST/EiJ:d1	-18.2614	-24.1923	-12.3305	0	d6	d1	WSB/EiJ	CAST/EiJ
WSB/EiJ:d6-CAST/EiJ:d2	-15.7796	-21.7106	-9.84873	3.38063e-13	d6	d2	WSB/EiJ	CAST/EiJ
WSB/EiJ:d6-CAST/EiJ:d3	-12.6726	-18.6035	-6.74167	3.83804e-13	d6	d3	WSB/EiJ	CAST/EiJ
WSB/EiJ:d6-CAST/EiJ:d4	-7.59905	-13.53	-1.66814	0.000338362	d6	d4	WSB/EiJ	CAST/EiJ
WSB/EiJ:d6-NOD/ShiLtJ:d1	-19.0944	-24.4633	-13.7254	0	d6	d1	WSB/EiJ	NOD/ShiLtJ
WSB/EiJ:d6-NOD/ShiLtJ:d2	-20.5932	-25.9621	-15.2242	0	d6	d2	WSB/EiJ	NOD/ShiLtJ
WSB/EiJ:d6-NOD/ShiLtJ:d3	-18.49	-23.8589	-13.121	0	d6	d3	WSB/EiJ	NOD/ShiLtJ
WSB/EiJ:d6-NOD/ShiLtJ:d4	-15.9924	-21.3613	-10.6234	0	d6	d4	WSB/EiJ	NOD/ShiLtJ
WSB/EiJ:d6-NOD/ShiLtJ:d5	-13.9752	-19.3441	-8.60616	3.88911e-13	d6	d5	WSB/EiJ	NOD/ShiLtJ
WSB/EiJ:d6-NOD/ShiLtJ:d6	-7.35981	-12.7288	-1.99082	4.9569e-05	d6	d6	WSB/EiJ	NOD/ShiLtJ
WSB/EiJ:d6-NZO/HlLtJ:d1	-17.5665	-23.3186	-11.8144	0	d6	d1	WSB/EiJ	NZO/HlLtJ
WSB/EiJ:d6-NZO/HlLtJ:d2	-20.2318	-25.9839	-14.4796	0	d6	d2	WSB/EiJ	NZO/HlLtJ
WSB/EiJ:d6-NZO/HlLtJ:d3	-17.4023	-23.1544	-11.6502	0	d6	d3	WSB/EiJ	NZO/HlLtJ
WSB/EiJ:d6-NZO/HlLtJ:d4	-17.3207	-23.0728	-11.5686	0	d6	d4	WSB/EiJ	NZO/HlLtJ
WSB/EiJ:d6-NZO/HlLtJ:d5	-17.4481	-23.2002	-11.6959	0	d6	d5	WSB/EiJ	NZO/HlLtJ
WSB/EiJ:d6-NZO/HlLtJ:d6	-15.9904	-21.7425	-10.2382	1.12133e-14	d6	d6	WSB/EiJ	NZO/HlLtJ
WSB/EiJ:d6-PWK/PhJ:d1	-12.6075	-18.1452	-7.06978	4.18887e-13	d6	d1	WSB/EiJ	PWK/PhJ
WSB/EiJ:d6-PWK/PhJ:d2	-11.3261	-16.8638	-5.78842	9.77773e-13	d6	d2	WSB/EiJ	PWK/PhJ
WSB/EiJ:d6-PWK/PhJ:d3	-11.9538	-17.4915	-6.41615	3.6271e-13	d6	d3	WSB/EiJ	PWK/PhJ
WSB/EiJ:d6-PWK/PhJ:d4	-12.8102	-18.3479	-7.27251	4.23994e-13	d6	d4	WSB/EiJ	PWK/PhJ
WSB/EiJ:d6-PWK/PhJ:d5	-13.9238	-19.4615	-8.38615	4.12448e-13	d6	d5	WSB/EiJ	PWK/PhJ
WSB/EiJ:d6-PWK/PhJ:d6	-14.2134	-19.7511	-8.6757	4.00679e-13	d6	d6	WSB/EiJ	PWK/PhJ
WSB/EiJ:d6-WSB/EiJ:d1	-17.4091	-22.9468	-11.8714	0	d6	d1	WSB/EiJ	WSB/EiJ
WSB/EiJ:d6-WSB/EiJ:d2	-15.49	-21.0277	-9.95231	0	d6	d2	WSB/EiJ	WSB/EiJ
WSB/EiJ:d6-WSB/EiJ:d3	-12.4768	-18.0145	-6.93913	4.25326e-13	d6	d3	WSB/EiJ	WSB/EiJ
WSB/EiJ:d6-WSB/EiJ:d4	-7.51136	-13.049	-1.97367	6.81353e-05	d6	d4	WSB/EiJ	WSB/EiJ
WSB/EiJ:d7-129S1/SvImJ:d1	-20.4546	-26.193	-14.7162	0	d7	d1	WSB/EiJ	129S1/SvImJ
WSB/EiJ:d7-129S1/SvImJ:d2	-22.3876	-28.126	-16.6492	0	d7	d2	WSB/EiJ	129S1/SvImJ
WSB/EiJ:d7-129S1/SvImJ:d3	-18.7276	-24.466	-12.9892	0	d7	d3	WSB/EiJ	129S1/SvImJ
WSB/EiJ:d7-129S1/SvImJ:d4	-17.9911	-23.7295	-12.2527	0	d7	d4	WSB/EiJ	129S1/SvImJ
WSB/EiJ:d7-129S1/SvImJ:d5	-16.1691	-21.9075	-10.4307	0	d7	d5	WSB/EiJ	129S1/SvImJ
WSB/EiJ:d7-129S1/SvImJ:d6	-11.154	-16.8924	-5.41561	1.2501e-11	d7	d6	WSB/EiJ	129S1/SvImJ
WSB/EiJ:d7-129S1/SvImJ:d7	-7.38909	-13.1275	-1.65068	0.0002964	d7	d7	WSB/EiJ	129S1/SvImJ
WSB/EiJ:d7-A/J:d1	-20.6702	-26.4086	-14.9318	0	d7	d1	WSB/EiJ	A/J
WSB/EiJ:d7-A/J:d2	-21.3057	-27.0441	-15.5673	0	d7	d2	WSB/EiJ	A/J
WSB/EiJ:d7-A/J:d3	-16.5627	-22.3011	-10.8243	0	d7	d3	WSB/EiJ	A/J
WSB/EiJ:d7-A/J:d4	-8.94317	-14.6816	-3.20475	5.76328e-07	d7	d4	WSB/EiJ	A/J
WSB/EiJ:d7-C57BL/6J:d1	-20.9716	-26.6396	-15.3036	0	d7	d1	WSB/EiJ	C57BL/6J
WSB/EiJ:d7-C57BL/6J:d2	-22.1349	-27.8029	-16.4669	0	d7	d2	WSB/EiJ	C57BL/6J
WSB/EiJ:d7-C57BL/6J:d3	-19.5102	-25.1782	-13.8421	0	d7	d3	WSB/EiJ	C57BL/6J
WSB/EiJ:d7-C57BL/6J:d4	-16.6816	-22.3496	-11.0136	0	d7	d4	WSB/EiJ	C57BL/6J
WSB/EiJ:d7-C57BL/6J:d5	-13.5297	-19.1977	-7.86167	3.93574e-13	d7	d5	WSB/EiJ	C57BL/6J
WSB/EiJ:d7-C57BL/6J:d6	-9.33276	-15.0008	-3.66475	5.91397e-08	d7	d6	WSB/EiJ	C57BL/6J
WSB/EiJ:d7-CAST/EiJ:d1	-22.1015	-28.0936	-16.1093	0	d7	d1	WSB/EiJ	CAST/EiJ
WSB/EiJ:d7-CAST/EiJ:d2	-19.6197	-25.6118	-13.6275	0	d7	d2	WSB/EiJ	CAST/EiJ
WSB/EiJ:d7-CAST/EiJ:d3	-16.5126	-22.5048	-10.5205	7.53841e-14	d7	d3	WSB/EiJ	CAST/EiJ
WSB/EiJ:d7-CAST/EiJ:d4	-11.4391	-17.4313	-5.44696	3.50099e-11	d7	d4	WSB/EiJ	CAST/EiJ
WSB/EiJ:d7-NOD/ShiLtJ:d1	-22.9344	-28.371	-17.4978	0	d7	d1	WSB/EiJ	NOD/ShiLtJ
WSB/EiJ:d7-NOD/ShiLtJ:d2	-24.4332	-29.8698	-18.9966	0	d7	d2	WSB/EiJ	NOD/ShiLtJ
WSB/EiJ:d7-NOD/ShiLtJ:d3	-22.33	-27.7666	-16.8934	0	d7	d3	WSB/EiJ	NOD/ShiLtJ
WSB/EiJ:d7-NOD/ShiLtJ:d4	-19.8324	-25.269	-14.3958	0	d7	d4	WSB/EiJ	NOD/ShiLtJ
WSB/EiJ:d7-NOD/ShiLtJ:d5	-17.8152	-23.2518	-12.3786	0	d7	d5	WSB/EiJ	NOD/ShiLtJ
WSB/EiJ:d7-NOD/ShiLtJ:d6	-11.1999	-16.6364	-5.7633	7.67608e-13	d7	d6	WSB/EiJ	NOD/ShiLtJ
WSB/EiJ:d7-NOD/ShiLtJ:d7	-7.52038	-13.0084	-2.03236	5.00938e-05	d7	d7	WSB/EiJ	NOD/ShiLtJ
WSB/EiJ:d7-NZO/HlLtJ:d1	-21.4065	-27.2218	-15.5913	0	d7	d1	WSB/EiJ	NZO/HlLtJ
WSB/EiJ:d7-NZO/HlLtJ:d2	-24.0718	-29.8871	-18.2566	0	d7	d2	WSB/EiJ	NZO/HlLtJ
WSB/EiJ:d7-NZO/HlLtJ:d3	-21.2423	-27.0576	-15.4271	0	d7	d3	WSB/EiJ	NZO/HlLtJ
WSB/EiJ:d7-NZO/HlLtJ:d4	-21.1608	-26.976	-15.3455	0	d7	d4	WSB/EiJ	NZO/HlLtJ
WSB/EiJ:d7-NZO/HlLtJ:d5	-21.2881	-27.1034	-15.4729	0	d7	d5	WSB/EiJ	NZO/HlLtJ
WSB/EiJ:d7-NZO/HlLtJ:d6	-19.8304	-25.6457	-14.0152	0	d7	d6	WSB/EiJ	NZO/HlLtJ
WSB/EiJ:d7-NZO/HlLtJ:d7	-19.7774	-25.5926	-13.9621	0	d7	d7	WSB/EiJ	NZO/HlLtJ
WSB/EiJ:d7-PWK/PhJ:d1	-16.4475	-22.0507	-10.8443	0	d7	d1	WSB/EiJ	PWK/PhJ
WSB/EiJ:d7-PWK/PhJ:d2	-15.1662	-20.7694	-9.56293	2.34479e-13	d7	d2	WSB/EiJ	PWK/PhJ
WSB/EiJ:d7-PWK/PhJ:d3	-15.7939	-21.3971	-10.1907	0	d7	d3	WSB/EiJ	PWK/PhJ
WSB/EiJ:d7-PWK/PhJ:d4	-16.6503	-22.2535	-11.047	0	d7	d4	WSB/EiJ	PWK/PhJ
WSB/EiJ:d7-PWK/PhJ:d5	-17.7639	-23.3671	-12.1607	0	d7	d5	WSB/EiJ	PWK/PhJ
WSB/EiJ:d7-PWK/PhJ:d6	-18.0534	-23.6567	-12.4502	0	d7	d6	WSB/EiJ	PWK/PhJ
WSB/EiJ:d7-PWK/PhJ:d7	-19.7894	-25.3926	-14.1861	0	d7	d7	WSB/EiJ	PWK/PhJ
WSB/EiJ:d7-WSB/EiJ:d1	-21.2491	-26.8524	-15.6459	0	d7	d1	WSB/EiJ	WSB/EiJ
WSB/EiJ:d7-WSB/EiJ:d2	-19.33	-24.9333	-13.7268	0	d7	d2	WSB/EiJ	WSB/EiJ
WSB/EiJ:d7-WSB/EiJ:d3	-16.3169	-21.9201	-10.7136	0	d7	d3	WSB/EiJ	WSB/EiJ
WSB/EiJ:d7-WSB/EiJ:d4	-11.3514	-16.9546	-5.74819	1.43985e-12	d7	d4	WSB/EiJ	WSB/EiJ
WSB/EiJ:d7-WSB/EiJ:d5	-6.60005	-12.2033	-0.996822	0.0025868	d7	d5	WSB/EiJ	WSB/EiJ
